# Supplementary material for: Tris(4-tert-butyl­phen­yl)phosphine oxide
Source: Acta Crystallogr Sect E Struct Rep Online. 2009 Dec 19;66(Pt 1):o211. doi: 10.1107/S1600536809052155 (PMC2980249; doi:10.1107/S1600536809052155)
Supplement: Supplementary file 1 [file e-66-0o211-sup1.cif]

##############################################################################
###                                                                        ###
###        Electronic paper (Acta Crystallographica Section E)             ###
###                                                                        ###
##############################################################################
#                                                                            #
# This CIF contains the data in a paper accepted for publication in Acta     #
# Crystallographica Section E. It conforms to the requirements of Notes      #
# for Authors for Section E, and has been peer reviewed under the auspices   #
# of the IUCr Commission on Journals.                                        #
#                                                                            #
# Full details of the Crystallographic Information File format               #
# are given in the paper "The Crystallographic Information File (CIF):       #
# a New Standard Archive File for Crystallography" by S. R. Hall, F. H.      #
# Allen and I. D. Brown [Acta Cryst. (1991), A47, 655-685].                  #
#                                                                            #
# The current version of the core CIF dictionary is obtainable from          #
# ftp://ftp.iucr.org/pub/cif_core.dic. The current version number is 2.4.    #
#                                                                            #
# Software is freely available for graphical display of the structure(s) in  #
# this CIF.  For information consult the CIF home page http://www.iucr.org/  #
# cif/home.html                                                              #
#                                                                            #
# This file may be used for bona fide research purposes within the           #
# scientific community so long as proper attribution is given to the journal # 
# article from which it was obtained.                                        #
#                                                                            #
##############################################################################
                                             
data_global
_audit_creation_method     'form.cif (version 2.0)'
_journal_data_validation_number     ?
_journal_date_recd_electronic     2009-11-21
_journal_date_accepted     2009-12-04
_journal_name_full     'Acta Crystallographica, Section E'
_journal_year     2010
_journal_volume     66
_journal_issue      1
_journal_page_first     o211
_journal_page_last     o211
_journal_paper_category     QO
_journal_coeditor_code     SI2225
_publ_contact_author_name     'Yu-Qing Zhang'
_publ_contact_author_address
;
College of Chemistry and Chemical Engineering
Luoyang Normal University
Luoyang 471022
People's Republic of China
;
_publ_contact_author_email     'zhangyq8@126.com'
_publ_contact_author_fax     ?
_publ_contact_author_phone     ?
_publ_section_title
;
Tris(4-<i>tert</i>-butylphenyl)phosphine oxide
;
loop_
    _publ_author_name
    _publ_author_address
    'Yin-Ge Hao'
;
Key Laboratory of Polymer Science and Nanotechnology
Henan University of Science and Technology
Luoyang 471003
People's Republic of China
;
    'Jin-Cai Yao'
;
College of Chemistry and Chemical Engineering
Luoyang Normal University,
Luoyang 471022
People's Republic of China
;
    'Jun-Xian Li'
;
Key Laboratory of Polymer Science and Nanotechnology
Henan University of Science and Technology
Luoyang 471003
People's Republic of China
;
    'Yu-Xin He'
;
Key Laboratory of Polymer Science and Nanotechnology
Henan University of Science and Technology
Luoyang 471003
People's Republic of China
;
    'Yu-Qing Zhang'
;
Key Laboratory of Polymer Science and Nanotechnology
Henan University of Science and Technology
Luoyang 471003
People's Republic of China
;
_publ_section_synopsis     .
data_I
_audit_creation_method     SHELXL-97
_chemical_name_systematic
;
Tris(4-<i>tert</i>-butylphenyl)phosphine oxide
;
_chemical_name_common     ?
_chemical_formula_moiety     'C30 H39 O P'
_chemical_formula_sum     'C30 H39 O P'
_chemical_formula_iupac     'C30 H39 O P'
_chemical_formula_weight     446.58
_chemical_melting_point     ?
_symmetry_cell_setting     Orthorhombic
_symmetry_space_group_name_H-M     Pnma
loop_
    _symmetry_equiv_pos_as_xyz
    'x, y, z'
    '-x+1/2, -y, z+1/2'
    '-x, y+1/2, -z'
    'x+1/2, -y+1/2, -z+1/2'
    '-x, -y, -z'
    'x-1/2, y, -z-1/2'
    'x, -y-1/2, z'
    '-x-1/2, y-1/2, z-1/2'
_cell_length_a     11.7986(10)
_cell_length_b     20.9246(18)
_cell_length_c     10.5204(9)
_cell_angle_alpha     90.00
_cell_angle_beta     90.00
_cell_angle_gamma     90.00
_cell_volume     2597.3(4)
_cell_formula_units_Z     4
_cell_measurement_reflns_used     5668
_cell_measurement_theta_min     2.59
_cell_measurement_theta_max     28.07
_cell_measurement_temperature     294(2)
_exptl_crystal_description     block
_exptl_crystal_colour     colourless
_exptl_crystal_size_max     0.45
_exptl_crystal_size_mid     0.43
_exptl_crystal_size_min     0.42
_exptl_crystal_density_diffrn     1.142
_exptl_crystal_density_meas     ?
_exptl_crystal_density_method     'not measured'
_exptl_crystal_F_000     968
_exptl_absorpt_coefficient_mu     0.125
_exptl_absorpt_correction_type     multi-scan
_exptl_absorpt_process_details     '(SADABS; Sheldrick, 1996)'
_exptl_absorpt_correction_T_min     0.9459
_exptl_absorpt_correction_T_max     0.9494
_exptl_special_details
;
;
_diffrn_ambient_temperature     294(2)
_diffrn_radiation_type     MoK\a
_diffrn_radiation_wavelength     0.71073
_diffrn_radiation_source     'fine-focus sealed tube'
_diffrn_radiation_monochromator     graphite
_diffrn_measurement_device_type     'Bruker SMART APEX CCD area-detector'
_diffrn_measurement_method     'phi and omega scans'
_diffrn_detector_area_resol_mean     ?
_diffrn_reflns_number     17327
_diffrn_reflns_av_R_equivalents     0.0274
_diffrn_reflns_av_sigmaI/netI     0.0167
_diffrn_reflns_theta_min     2.59
_diffrn_reflns_theta_max     25.50
_diffrn_reflns_theta_full     25.50
_diffrn_measured_fraction_theta_max     0.997
_diffrn_measured_fraction_theta_full     0.997
_diffrn_reflns_limit_h_min     -14
_diffrn_reflns_limit_h_max     14
_diffrn_reflns_limit_k_min     -25
_diffrn_reflns_limit_k_max     25
_diffrn_reflns_limit_l_min     -12
_diffrn_reflns_limit_l_max     12
_diffrn_standards_number     ?
_diffrn_standards_interval_count     ?
_diffrn_standards_interval_time     ?
_diffrn_standards_decay_%     ?
_refine_special_details
;
Refinement of <i>F</i>^2^ against ALL reflections. The weighted <i>R</i>-factor
<i>wR</i> and
goodness of fit <i>S</i> are based on <i>F</i>^2^, conventional
<i>R</i>-factors <i>R</i> are based
on <i>F</i>, with <i>F</i> set to zero for negative <i>F</i>^2^. The threshold
expression of
<i>F</i>^2^ > \s(<i>F</i>^2^) is used only for calculating <i>R</i>-factors(gt)
<i>etc</i>. and is
not relevant to the choice of reflections for refinement. <i>R</i>-factors
based
on <i>F</i>^2^ are statistically about twice as large as those based on
<i>F</i>, and <i>R</i>-factors based on ALL data will be even larger.
;
_reflns_number_total     2485
_reflns_number_gt     2143
_reflns_threshold_expression     >2sigma(I)
_refine_ls_structure_factor_coef     Fsqd
_refine_ls_matrix_type     full
_refine_ls_R_factor_all     0.0490
_refine_ls_R_factor_gt     0.0419
_refine_ls_wR_factor_gt     0.1109
_refine_ls_wR_factor_ref     0.1170
_refine_ls_goodness_of_fit_ref     1.026
_refine_ls_restrained_S_all     1.072
_refine_ls_number_reflns     2485
_refine_ls_number_parameters     161
_refine_ls_number_restraints     18
_refine_ls_hydrogen_treatment     constr
_refine_ls_weighting_scheme     calc
_refine_ls_weighting_details
              'w=1/[\s^2^(Fo^2^)+(0.0575P)^2^+1.3437P] where P=(Fo^2^+2Fc^2^)/3'
_atom_sites_solution_hydrogens     geom
_atom_sites_solution_primary     direct
_atom_sites_solution_secondary     difmap
_refine_ls_shift/su_max     0.000
_refine_ls_shift/su_mean     0.000
_refine_diff_density_max     0.378
_refine_diff_density_min     -0.303
_refine_ls_extinction_method     none
_refine_ls_extinction_coef     ?
loop_
    _atom_type_symbol
    _atom_type_description
    _atom_type_scat_dispersion_real
    _atom_type_scat_dispersion_imag
    _atom_type_scat_source
    'C' 'C' 0.0033 0.0016
                         'International Tables Vol C Tables 4.2.6.8 and 6.1.1.4'
    'H' 'H' 0.0000 0.0000
                         'International Tables Vol C Tables 4.2.6.8 and 6.1.1.4'
    'O' 'O' 0.0106 0.0060
                         'International Tables Vol C Tables 4.2.6.8 and 6.1.1.4'
    'P' 'P' 0.1023 0.0942
                         'International Tables Vol C Tables 4.2.6.8 and 6.1.1.4'
_computing_data_collection     'SMART (Bruker, 2004)'
_computing_cell_refinement     'SAINT (Bruker, 2004)'
_computing_data_reduction     'SAINT (Bruker, 2004)'
_computing_structure_solution     'SHELXS97 (Sheldrick, 2008)'
_computing_structure_refinement     'SHELXL97 (Sheldrick, 2008)'
_computing_molecular_graphics     'SHELXTL (Sheldrick, 2008)'
_computing_publication_material
                             'SHELXTL (Sheldrick, 2008) and PLATON (Spek, 2009)'
loop_
    _atom_site_type_symbol
    _atom_site_label
    _atom_site_fract_x
    _atom_site_fract_y
    _atom_site_fract_z
    _atom_site_U_iso_or_equiv
    _atom_site_adp_type
    _atom_site_calc_flag
    _atom_site_refinement_flags
    _atom_site_occupancy
    _atom_site_disorder_assembly
    _atom_site_disorder_group
    C C1 0.77025(14) 0.31883(8) 0.30317(15) 0.0298(4) Uani d . 1 . .
    C C2 0.66436(14) 0.33374(8) 0.35431(16) 0.0340(4) Uani d . 1 . .
    H H2 0.6014 0.3093 0.3328 0.041 Uiso calc R 1 . .
    C C3 0.65284(15) 0.38473(8) 0.43698(17) 0.0370(4) Uani d . 1 . .
    H H3 0.5814 0.3944 0.4689 0.044 Uiso calc R 1 . .
    C C4 0.74507(15) 0.42213(8) 0.47393(16) 0.0342(4) Uani d . 1 . .
    C C5 0.84902(15) 0.40734(9) 0.42064(17) 0.0400(4) Uani d . 1 . .
    H H5 0.9119 0.4319 0.4419 0.048 Uiso calc R 1 . .
    C C6 0.86199(14) 0.35678(9) 0.33627(17) 0.0381(4) Uani d . 1 . .
    H H6 0.9329 0.3483 0.3016 0.046 Uiso calc R 1 . .
    C C7 0.72901(17) 0.47686(9) 0.56942(18) 0.0422(4) Uani d . 1 . .
    C C8 0.8417(2) 0.50323(12) 0.6179(2) 0.0656(7) Uani d . 1 . .
    H H8A 0.8839 0.4696 0.6579 0.098 Uiso calc R 1 . .
    H H8B 0.8276 0.5366 0.6784 0.098 Uiso calc R 1 . .
    H H8C 0.8844 0.5201 0.5478 0.098 Uiso calc R 1 . .
    C C9 0.6599(2) 0.45282(11) 0.6836(2) 0.0654(7) Uani d . 1 . .
    H H9A 0.5866 0.4390 0.6553 0.098 Uiso calc R 1 . .
    H H9B 0.6513 0.4868 0.7443 0.098 Uiso calc R 1 . .
    H H9C 0.6988 0.4176 0.7228 0.098 Uiso calc R 1 . .
    C C10 0.6641(2) 0.53167(10) 0.5049(2) 0.0592(6) Uani d . 1 . .
    H H10A 0.7100 0.5498 0.4387 0.089 Uiso calc R 1 . .
    H H10B 0.6467 0.5640 0.5667 0.089 Uiso calc R 1 . .
    H H10C 0.5950 0.5155 0.4691 0.089 Uiso calc R 1 . .
    C C11 0.6881(2) 0.2500 0.0829(2) 0.0299(5) Uani d S 1 . .
    C C12 0.64869(17) 0.30649(9) 0.03060(18) 0.0432(5) Uani d . 1 . .
    H H12 0.6743 0.3453 0.0627 0.052 Uiso calc R 1 . .
    C C13 0.57171(17) 0.30618(9) -0.06884(18) 0.0453(5) Uani d . 1 . .
    H H13 0.5472 0.3450 -0.1021 0.054 Uiso calc R 1 . .
    C C14 0.5301(2) 0.2500 -0.1204(2) 0.0342(5) Uani d S 1 . .
    C C15 0.4417(2) 0.2500 -0.2271(2) 0.0433(6) Uani d S 1 . .
    C C16 0.3243(4) 0.2500 -0.1637(5) 0.0934(17) Uani d SPU 0.776(4) A 1
    H H16A 0.3112 0.2906 -0.1240 0.140 Uiso d PR 0.776(4) A 1
    H H16B 0.2671 0.2500 -0.2269 0.140 Uiso d SPR 0.776(4) A 1
    C C17 0.4487(4) 0.3089(2) -0.3094(4) 0.1069(16) Uani d PU 0.776(4) A 1
    H H17A 0.3956 0.3054 -0.3782 0.160 Uiso calc PR 0.776(4) A 1
    H H17B 0.5240 0.3129 -0.3429 0.160 Uiso calc PR 0.776(4) A 1
    H H17C 0.4309 0.3460 -0.2594 0.160 Uiso calc PR 0.776(4) A 1
    C C18 0.5182(14) 0.2500 -0.3521(17) 0.0934(17) Uani d SPU 0.224(4) A 2
    H H18A 0.4698 0.2500 -0.4229 0.140 Uiso d SPR 0.224(4) A 2
    H H18B 0.5516 0.2086 -0.3543 0.140 Uiso d PR 0.224(4) A 2
    C C19 0.3708(5) 0.3102(7) -0.2313(5) 0.1069(16) Uani d PU 0.224(4) A 2
    H H19A 0.3178 0.3074 -0.3003 0.160 Uiso calc PR 0.224(4) A 2
    H H19B 0.4193 0.3465 -0.2436 0.160 Uiso calc PR 0.224(4) A 2
    H H19C 0.3303 0.3148 -0.1526 0.160 Uiso calc PR 0.224(4) A 2
    O O1 0.91419(9) 0.2500(7) 0.15255(12) 0.0397(4) Uani d SR 1 . .
    P P1 0.79669(5) 0.2500(7) 0.20357(5) 0.02885(19) Uani d SR 1 . .
loop_
    _atom_site_aniso_label
    _atom_site_aniso_U_11
    _atom_site_aniso_U_22
    _atom_site_aniso_U_33
    _atom_site_aniso_U_12
    _atom_site_aniso_U_13
    _atom_site_aniso_U_23
    C1 0.0308(8) 0.0304(8) 0.0281(8) -0.0013(7) -0.0028(6) 0.0019(7)
    C2 0.0283(8) 0.0345(9) 0.0393(9) -0.0042(7) -0.0036(7) -0.0025(7)
    C3 0.0323(9) 0.0385(9) 0.0401(9) 0.0005(7) 0.0026(7) -0.0037(8)
    C4 0.0393(9) 0.0304(9) 0.0327(9) -0.0023(7) -0.0031(7) 0.0006(7)
    C5 0.0341(9) 0.0405(10) 0.0455(10) -0.0099(8) -0.0034(8) -0.0057(8)
    C6 0.0299(9) 0.0429(10) 0.0414(9) -0.0036(7) 0.0022(7) -0.0047(8)
    C7 0.0487(11) 0.0362(9) 0.0418(10) -0.0038(8) 0.0006(8) -0.0080(8)
    C8 0.0646(15) 0.0595(14) 0.0728(15) -0.0078(12) -0.0120(12) -0.0304(12)
    C9 0.0945(19) 0.0592(14) 0.0425(11) -0.0148(13) 0.0137(12) -0.0147(10)
    C10 0.0685(14) 0.0424(12) 0.0665(14) 0.0090(10) 0.0018(12) -0.0086(11)
    C11 0.0328(12) 0.0310(12) 0.0260(11) 0.000 0.0004(9) 0.000
    C12 0.0580(12) 0.0298(9) 0.0418(10) -0.0022(8) -0.0149(9) -0.0015(7)
    C13 0.0597(12) 0.0328(10) 0.0434(10) 0.0061(9) -0.0153(9) 0.0027(8)
    C14 0.0334(13) 0.0424(13) 0.0270(11) 0.000 0.0005(10) 0.000
    C15 0.0486(16) 0.0461(15) 0.0352(14) 0.000 -0.0122(12) 0.000
    C16 0.055(3) 0.157(5) 0.068(3) 0.000 -0.026(2) 0.000
    C17 0.121(3) 0.117(3) 0.083(3) -0.045(3) -0.065(2) 0.053(2)
    C18 0.055(3) 0.157(5) 0.068(3) 0.000 -0.026(2) 0.000
    C19 0.121(3) 0.117(3) 0.083(3) -0.045(3) -0.065(2) 0.053(2)
    O1 0.0300(9) 0.0473(10) 0.0419(10) 0.000 0.0059(7) 0.000
    P1 0.0270(3) 0.0314(3) 0.0282(3) 0.000 0.0000(2) 0.000
_geom_special_details
;
All e.s.d.'s (except the e.s.d. in the dihedral angle between two l.s. planes)
are estimated using the full covariance matrix. The cell e.s.d.'s are taken
into account individually in the estimation of e.s.d.'s in distances, angles
and torsion angles; correlations between e.s.d.'s in cell parameters are only
used when they are defined by crystal symmetry. An approximate (isotropic)
treatment of cell e.s.d.'s is used for estimating e.s.d.'s involving l.s.
planes.
;
loop_
    _geom_bond_atom_site_label_1
    _geom_bond_atom_site_label_2
    _geom_bond_site_symmetry_2
    _geom_bond_distance
    _geom_bond_publ_flag
    C1 C6 . 1.387(2) ?
    C1 C2 . 1.396(2) ?
    C1 P1 . 1.808(13) ?
    C2 C3 . 1.383(2) ?
    C2 H2 . 0.9300 ?
    C3 C4 . 1.396(2) ?
    C3 H3 . 0.9300 ?
    C4 C5 . 1.384(3) ?
    C4 C7 . 1.535(2) ?
    C5 C6 . 1.389(2) ?
    C5 H5 . 0.9300 ?
    C6 H6 . 0.9300 ?
    C7 C8 . 1.527(3) ?
    C7 C9 . 1.537(3) ?
    C7 C10 . 1.537(3) ?
    C8 H8A . 0.9600 ?
    C8 H8B . 0.9600 ?
    C8 H8C . 0.9600 ?
    C9 H9A . 0.9600 ?
    C9 H9B . 0.9600 ?
    C9 H9C . 0.9600 ?
    C10 H10A . 0.9600 ?
    C10 H10B . 0.9600 ?
    C10 H10C . 0.9600 ?
    C11 C12 7_565 1.384(2) ?
    C11 C12 . 1.384(2) ?
    C11 P1 . 1.804(2) ?
    C12 C13 . 1.385(3) ?
    C12 H12 . 0.9300 ?
    C13 C14 . 1.384(2) ?
    C13 H13 . 0.9300 ?
    C14 C13 7_565 1.384(2) ?
    C14 C15 . 1.533(3) ?
    C15 C17 7_565 1.509(4) ?
    C15 C17 . 1.509(4) ?
    C15 C19 7_565 1.512(13) ?
    C15 C19 . 1.512(13) ?
    C15 C16 . 1.537(6) ?
    C15 C18 . 1.596(19) ?
    C16 H16A . 0.9600 ?
    C16 H16B . 0.9471 ?
    C17 H17A . 0.9600 ?
    C17 H17B . 0.9600 ?
    C17 H17C . 0.9600 ?
    C18 H18A . 0.9378 ?
    C18 H18B . 0.9517 ?
    C19 H19A . 0.9600 ?
    C19 H19B . 0.9600 ?
    C19 H19C . 0.9600 ?
    O1 P1 . 1.4866(12) ?
    P1 C1 7_565 1.808(13) ?
loop_
    _geom_angle_atom_site_label_1
    _geom_angle_atom_site_label_2
    _geom_angle_atom_site_label_3
    _geom_angle_site_symmetry_1
    _geom_angle_site_symmetry_3
    _geom_angle
    _geom_angle_publ_flag
    C6 C1 C2 . . 118.28(15) ?
    C6 C1 P1 . . 117.83(17) ?
    C2 C1 P1 . . 123.78(18) ?
    C3 C2 C1 . . 120.19(15) ?
    C3 C2 H2 . . 119.9 ?
    C1 C2 H2 . . 119.9 ?
    C2 C3 C4 . . 122.08(16) ?
    C2 C3 H3 . . 119.0 ?
    C4 C3 H3 . . 119.0 ?
    C5 C4 C3 . . 116.92(16) ?
    C5 C4 C7 . . 122.78(16) ?
    C3 C4 C7 . . 120.30(16) ?
    C4 C5 C6 . . 121.79(16) ?
    C4 C5 H5 . . 119.1 ?
    C6 C5 H5 . . 119.1 ?
    C1 C6 C5 . . 120.69(16) ?
    C1 C6 H6 . . 119.7 ?
    C5 C6 H6 . . 119.7 ?
    C8 C7 C4 . . 112.37(16) ?
    C8 C7 C9 . . 108.61(18) ?
    C4 C7 C9 . . 109.45(15) ?
    C8 C7 C10 . . 108.16(17) ?
    C4 C7 C10 . . 109.22(15) ?
    C9 C7 C10 . . 108.98(19) ?
    C7 C8 H8A . . 109.5 ?
    C7 C8 H8B . . 109.5 ?
    H8A C8 H8B . . 109.5 ?
    C7 C8 H8C . . 109.5 ?
    H8A C8 H8C . . 109.5 ?
    H8B C8 H8C . . 109.5 ?
    C7 C9 H9A . . 109.5 ?
    C7 C9 H9B . . 109.5 ?
    H9A C9 H9B . . 109.5 ?
    C7 C9 H9C . . 109.5 ?
    H9A C9 H9C . . 109.5 ?
    H9B C9 H9C . . 109.5 ?
    C7 C10 H10A . . 109.5 ?
    C7 C10 H10B . . 109.5 ?
    H10A C10 H10B . . 109.5 ?
    C7 C10 H10C . . 109.5 ?
    H10A C10 H10C . . 109.5 ?
    H10B C10 H10C . . 109.5 ?
    C12 C11 C12 7_565 . 117.3(2) ?
    C12 C11 P1 7_565 . 121.2(5) ?
    C12 C11 P1 . . 121.2(5) ?
    C11 C12 C13 . . 121.07(17) ?
    C11 C12 H12 . . 119.5 ?
    C13 C12 H12 . . 119.5 ?
    C14 C13 C12 . . 122.14(17) ?
    C14 C13 H13 . . 118.9 ?
    C12 C13 H13 . . 118.9 ?
    C13 C14 C13 . 7_565 116.2(2) ?
    C13 C14 C15 . . 121.88(11) ?
    C13 C14 C15 7_565 . 121.88(11) ?
    C17 C15 C17 7_565 . 109.6(4) ?
    C17 C15 C19 7_565 7_565 48.2(3) ?
    C17 C15 C19 . 7_565 133.9(3) ?
    C17 C15 C19 7_565 . 133.9(3) ?
    C17 C15 C19 . . 48.2(3) ?
    C19 C15 C19 7_565 . 112.7(7) ?
    C17 C15 C14 7_565 . 112.50(18) ?
    C17 C15 C14 . . 112.50(18) ?
    C19 C15 C14 7_565 . 113.5(2) ?
    C19 C15 C14 . . 113.5(2) ?
    C17 C15 C16 7_565 . 107.4(3) ?
    C17 C15 C16 . . 107.4(3) ?
    C19 C15 C16 7_565 . 60.9(4) ?
    C19 C15 C16 . . 60.9(4) ?
    C14 C15 C16 . . 107.2(2) ?
    C17 C15 C18 7_565 . 59.7(3) ?
    C17 C15 C18 . . 59.7(3) ?
    C19 C15 C18 7_565 . 106.8(4) ?
    C19 C15 C18 . . 106.8(4) ?
    C14 C15 C18 . . 102.6(6) ?
    C16 C15 C18 . . 150.1(6) ?
    C15 C16 H16A . . 109.5 ?
    C15 C16 H16B . . 109.7 ?
    H16A C16 H16B . . 101.0 ?
    C15 C17 H17A . . 109.5 ?
    C15 C17 H17B . . 109.5 ?
    C15 C17 H17C . . 109.5 ?
    C15 C18 H18A . . 108.1 ?
    C15 C18 H18B . . 104.7 ?
    H18A C18 H18B . . 103.5 ?
    C15 C19 H16A . . 90.7 ?
    C15 C19 H19A . . 109.5 ?
    C15 C19 H19B . . 109.5 ?
    H19A C19 H19B . . 109.5 ?
    C15 C19 H19C . . 109.5 ?
    H19A C19 H19C . . 109.5 ?
    H19B C19 H19C . . 109.5 ?
    O1 P1 C1 . . 111.72(19) ?
    O1 P1 C11 . . 114.10(9) ?
    C1 P1 C11 . . 106.6(5) ?
    O1 P1 C1 . 7_565 111.72(16) ?
    C1 P1 C1 . 7_565 105.59(10) ?
    C11 P1 C1 . 7_565 106.6(5) ?
loop_
    _geom_torsion_atom_site_label_1
    _geom_torsion_atom_site_label_2
    _geom_torsion_atom_site_label_3
    _geom_torsion_atom_site_label_4
    _geom_torsion_site_symmetry_1
    _geom_torsion_site_symmetry_2
    _geom_torsion_site_symmetry_3
    _geom_torsion_site_symmetry_4
    _geom_torsion
    _geom_torsion_publ_flag
    C6 C1 C2 C3 . . . . -0.8(2) ?
    P1 C1 C2 C3 . . . . 175.4(4) ?
    C1 C2 C3 C4 . . . . -1.1(3) ?
    C2 C3 C4 C5 . . . . 2.1(3) ?
    C2 C3 C4 C7 . . . . -177.92(16) ?
    C3 C4 C5 C6 . . . . -1.4(3) ?
    C7 C4 C5 C6 . . . . 178.71(16) ?
    C2 C1 C6 C5 . . . . 1.5(3) ?
    P1 C1 C6 C5 . . . . -174.9(3) ?
    C4 C5 C6 C1 . . . . -0.5(3) ?
    C5 C4 C7 C8 . . . . -11.6(3) ?
    C3 C4 C7 C8 . . . . 168.51(18) ?
    C5 C4 C7 C9 . . . . -132.3(2) ?
    C3 C4 C7 C9 . . . . 47.8(2) ?
    C5 C4 C7 C10 . . . . 108.5(2) ?
    C3 C4 C7 C10 . . . . -71.5(2) ?
    C12 C11 C12 C13 7_565 . . . 0.9(4) ?
    P1 C11 C12 C13 . . . . 174.97(17) ?
    C11 C12 C13 C14 . . . . 0.3(3) ?
    C12 C13 C14 C13 . . . 7_565 -1.4(4) ?
    C12 C13 C14 C15 . . . . 177.7(2) ?
    C13 C14 C15 C17 . . . 7_565 152.7(3) ?
    C13 C14 C15 C17 7_565 . . 7_565 -28.3(4) ?
    C13 C14 C15 C17 . . . . 28.3(4) ?
    C13 C14 C15 C17 7_565 . . . -152.7(3) ?
    C13 C14 C15 C19 . . . 7_565 -154.7(4) ?
    C13 C14 C15 C19 7_565 . . 7_565 24.3(5) ?
    C13 C14 C15 C19 . . . . -24.3(5) ?
    C13 C14 C15 C19 7_565 . . . 154.7(4) ?
    C13 C14 C15 C16 . . . . -89.5(2) ?
    C13 C14 C15 C16 7_565 . . . 89.5(2) ?
    C13 C14 C15 C18 . . . . 90.5(2) ?
    C13 C14 C15 C18 7_565 . . . -90.5(2) ?
    C6 C1 P1 O1 . . . . -9.6(3) ?
    C2 C1 P1 O1 . . . . 174.21(16) ?
    C6 C1 P1 C11 . . . . -134.9(3) ?
    C2 C1 P1 C11 . . . . 48.9(6) ?
    C6 C1 P1 C1 . . . 7_565 112.0(2) ?
    C2 C1 P1 C1 . . . 7_565 -64.1(2) ?
    C12 C11 P1 O1 7_565 . . . 86.9(3) ?
    C12 C11 P1 O1 . . . . -86.9(3) ?
    C12 C11 P1 C1 7_565 . . . -149.3(4) ?
    C12 C11 P1 C1 . . . . 36.9(4) ?
    C12 C11 P1 C1 7_565 . . 7_565 -36.9(4) ?
    C12 C11 P1 C1 . . . 7_565 149.3(4) ?
