# Supplementary material for: Tris(4-tert-butyl­phen­yl)phosphine oxide
Source: Acta Crystallogr Sect E Struct Rep Online. 2009 Dec 19;66(Pt 1):o211. doi: 10.1107/S1600536809052155 (PMC2980249; doi:10.1107/S1600536809052155)
Supplement: Supplementary file 2 [file e-66-0o211-Isup2.hkl]

# 
# h,k,l, Fc-squared, Fo-squared, sigma(Fo-squared) and status flag 
# 
data_I
_shelx_title ' CC in Pnma' 
_shelx_refln_list_code          4 
_shelx_F_calc_maximum      201.28 
_exptl_crystal_F_000       968.00 
_reflns_d_resolution_high  0.8255 
 
loop_ 
 _symmetry_equiv_pos_as_xyz 
 'x, y, z' 
 '-x+1/2, -y, z+1/2' 
 '-x, y+1/2, -z' 
 'x+1/2, -y+1/2, -z+1/2' 
 '-x, -y, -z' 
 'x-1/2, y, -z-1/2' 
 'x, -y-1/2, z' 
 '-x-1/2, y-1/2, z-1/2' 
 
_cell_length_a    11.7986 
_cell_length_b    20.9246 
_cell_length_c    10.5204 
_cell_angle_alpha  90.000 
_cell_angle_beta   90.000 
_cell_angle_gamma  90.000 
 
_shelx_F_squared_multiplier     1.000 
 
loop_ 
 _refln_index_h 
 _refln_index_k 
 _refln_index_l 
 _refln_F_squared_calc 
 _refln_F_squared_meas 
 _refln_F_squared_sigma 
 _refln_observed_status 
   2   0   0    40514.77    35084.78   1265.74 o 
   4   0   0    10634.87     9984.60     70.46 o 
   6   0   0     2887.72     2790.03     31.82 o 
   8   0   0      387.59      380.59     12.11 o 
  10   0   0     1744.62     1708.47     30.44 o 
  12   0   0      229.48      247.98     12.58 o 
  14   0   0      251.10      349.86     19.29 o 
   2   1   0      266.64      295.46      4.44 o 
   4   1   0        0.19       -1.09      0.73 o 
   6   1   0      837.78      816.66      7.85 o 
   8   1   0     2491.27     2347.67     23.65 o 
  10   1   0      291.32      305.21      8.75 o 
  12   1   0       11.43        2.84      2.73 o 
  14   1   0      152.22      171.60      8.64 o 
   2   2   0     9429.93     9383.34     55.94 o 
   4   2   0      972.13      904.59      7.43 o 
   6   2   0      597.46      545.46      6.31 o 
   8   2   0     2241.38     2121.49     31.06 o 
  10   2   0      955.40      957.64     20.61 o 
  12   2   0      338.92      307.22      9.84 o 
  14   2   0       45.76       43.67      5.49 o 
   2   3   0     1060.15     1057.82      7.96 o 
   4   3   0      715.35      764.63      8.34 o 
   6   3   0     2469.91     2523.70     19.48 o 
   8   3   0     2092.14     2020.91     21.72 o 
  10   3   0        0.01        0.05      2.30 o 
  12   3   0        0.51        0.02      3.05 o 
  14   3   0        5.16       -0.56      3.23 o 
   0   4   0    23401.85    22538.92    188.25 o 
   2   4   0      766.95      677.41      6.15 o 
   4   4   0     1779.94     1927.35     20.69 o 
   6   4   0       63.97       95.32      2.89 o 
   8   4   0     2211.20     2247.78     39.19 o 
  10   4   0     1547.57     1512.22     20.22 o 
  12   4   0      164.70      143.91      7.32 o 
  14   4   0       10.66        4.84      3.69 o 
   2   5   0     2912.36     2916.93     18.35 o 
   4   5   0      375.68      360.80      5.18 o 
   6   5   0      188.42      195.20      4.29 o 
   8   5   0       27.43       33.13      3.52 o 
  10   5   0     1058.74     1056.10     16.65 o 
  12   5   0       62.55       60.40      5.45 o 
  14   5   0        4.59        7.36      3.68 o 
   0   6   0       18.72       10.30      2.63 o 
   2   6   0       31.35       32.14      1.48 o 
   4   6   0     2157.35     2368.67     22.96 o 
   6   6   0      148.56      139.76      4.36 o 
   8   6   0      561.76      582.12      9.31 o 
  10   6   0      760.49      706.94     14.40 o 
  12   6   0      117.89      130.48     10.20 o 
   2   7   0     5979.96     5715.60     34.91 o 
   4   7   0      570.54      650.53      7.62 o 
   6   7   0       68.26       85.52      3.28 o 
   8   7   0      196.21      167.83      6.67 o 
  10   7   0      254.05      261.53      8.37 o 
  12   7   0        8.30       13.71      3.61 o 
   0   8   0      292.34      288.95      5.45 o 
   2   8   0        8.03        1.39      0.85 o 
   4   8   0      208.40      219.80      4.51 o 
   6   8   0     1085.81     1279.13     12.86 o 
   8   8   0      541.76      584.61     10.67 o 
  10   8   0      541.52      540.03     13.22 o 
  12   8   0      356.83      382.27     11.23 o 
   2   9   0     3261.36     3049.22     19.11 o 
   4   9   0       81.83      144.04      4.56 o 
   6   9   0        5.74       11.12      1.84 o 
   8   9   0      274.19      278.58      7.62 o 
  10   9   0      233.00      244.34      8.30 o 
  12   9   0        1.69        8.50      4.12 o 
   0  10   0     1176.06     1117.09     13.16 o 
   2  10   0      255.00      238.85      5.13 o 
   4  10   0      235.39      303.95      5.64 o 
   6  10   0      109.15      115.15      4.10 o 
   8  10   0      782.43      754.74     12.49 o 
  10  10   0      913.33      942.46     16.25 o 
  12  10   0      220.51      237.07     10.91 o 
   2  11   0     2609.85     2703.50     18.24 o 
   4  11   0        8.98        3.69      1.51 o 
   6  11   0      132.53      138.53      4.49 o 
   8  11   0      855.62      866.34     13.70 o 
  10  11   0        8.79       15.08      3.25 o 
  12  11   0      146.84      110.63      8.19 o 
   0  12   0     6077.56     5807.06     46.67 o 
   2  12   0     1332.03     1327.43     11.54 o 
   4  12   0      779.07      881.68     10.37 o 
   6  12   0       42.42       64.29      4.36 o 
   8  12   0      275.49      300.51      8.21 o 
  10  12   0      116.09      145.30     12.15 o 
  12  12   0        0.58        0.49      7.35 o 
   2  13   0      542.38      563.44      7.19 o 
   4  13   0       52.97       36.11      3.05 o 
   6  13   0      227.50      218.54      6.65 o 
   8  13   0      361.00      409.90     11.14 o 
  10  13   0       11.12        3.83      6.33 o 
  12  13   0       20.17        5.01      5.27 o 
   0  14   0     7424.29     7099.63     73.28 o 
   2  14   0      644.35      647.10     11.16 o 
   4  14   0       15.49        8.34      2.39 o 
   6  14   0       84.08       68.28      5.16 o 
   8  14   0      772.67      804.79     16.02 o 
  10  14   0      142.74      196.36     16.82 o 
   2  15   0      279.56      293.85      7.84 o 
   4  15   0       25.07       16.01      2.90 o 
   6  15   0     1844.74     1786.69     26.09 o 
   8  15   0     2144.15     2179.54     28.69 o 
  10  15   0       95.20       69.38     11.37 o 
   0  16   0     2983.62     2699.36     38.31 o 
   2  16   0       12.02        9.84      2.72 o 
   4  16   0       83.31       76.09      4.78 o 
   6  16   0      111.58      143.17      7.14 o 
   8  16   0      399.44      435.46     29.56 o 
   2  17   0      121.53      134.27      6.15 o 
   4  17   0      199.61      187.63      6.92 o 
   6  17   0       99.04      105.52      7.71 o 
   8  17   0       61.77       55.25      9.66 o 
   0  18   0     4516.43     4372.52     65.65 o 
   2  18   0      253.29      237.29      7.84 o 
   4  18   0      185.37      149.11      6.63 o 
   6  18   0      274.51      280.77      9.97 o 
   8  18   0       35.16       40.36      9.32 o 
   2  19   0      745.13      790.09     14.59 o 
   4  19   0      753.16      788.05     16.64 o 
   6  19   0        8.97       12.03      3.67 o 
   8  19   0        7.95        4.13      6.21 o 
   0  20   0      914.79      865.53     22.13 o 
   2  20   0      154.98      148.06      6.95 o 
   4  20   0      420.30      412.18     11.07 o 
   6  20   0      251.96      274.39     12.99 o 
   8  20   0      360.28      391.47     23.08 o 
   2  21   0       54.00       58.51      5.16 o 
   4  21   0       25.25       21.21      5.29 o 
   6  21   0       30.11       33.16      6.56 o 
   8  21   0      226.03      247.93     19.10 o 
   0  22   0      524.88      518.01     27.47 o 
   2  22   0       41.96       46.21      4.99 o 
   4  22   0       80.30      106.20      7.63 o 
   6  22   0        0.00        2.93      7.43 o 
   2  23   0        1.61        4.19      3.00 o 
   4  23   0        5.72        6.13      4.44 o 
   6  23   0       82.28      113.00     15.16 o 
   0  24   0      231.50      232.34     18.26 o 
   2  24   0       71.34       83.95      6.62 o 
   4  24   0       12.77       10.76      5.47 o 
   2  25   0       68.82       65.65      6.29 o 
   1   0   1     1158.63     1142.69      8.64 o 
   2   0   1      787.33      766.49      7.86 o 
   3   0   1       42.43       26.75      1.43 o 
   4   0   1      419.43      342.10      6.43 o 
   5   0   1      625.27      639.68     10.91 o 
   6   0   1      944.98     1006.12     10.61 o 
   7   0   1      491.36      539.59      7.95 o 
   8   0   1     1912.61     1916.50     17.70 o 
   9   0   1      161.84      158.71      6.03 o 
  10   0   1      795.14      808.91     14.21 o 
  11   0   1       39.37       33.69      4.07 o 
  12   0   1       27.31       30.62      6.34 o 
  13   0   1       18.28       27.50      4.36 o 
  14   0   1       11.64       23.82      4.25 o 
   1   1   1      405.48      402.98      3.20 o 
   2   1   1    20765.04    19727.39     80.79 o 
   3   1   1     2916.61     2964.28     14.91 o 
   4   1   1      591.03      548.71      4.51 o 
   5   1   1      938.83      979.29      6.31 o 
   6   1   1      172.54      149.25      2.45 o 
   7   1   1      263.14      220.03      3.60 o 
   8   1   1        5.47        6.01      1.33 o 
   9   1   1      795.34      742.76      9.06 o 
  10   1   1      189.14      172.21      4.82 o 
  11   1   1      252.57      254.16      5.92 o 
  12   1   1       22.30       36.18      3.08 o 
  13   1   1        9.18        7.53      2.16 o 
  14   1   1      139.56      147.30      6.74 o 
   1   2   1     2572.51     2429.35     12.46 o 
   2   2   1      143.21      130.18      1.71 o 
   3   2   1     1948.18     2038.91      9.87 o 
   4   2   1        0.41        2.24      0.63 o 
   5   2   1      800.94      976.39      6.69 o 
   6   2   1      690.48      634.21      5.28 o 
   7   2   1       43.84       49.08      1.98 o 
   8   2   1     1204.02     1212.04     10.30 o 
   9   2   1        6.99       14.93      1.94 o 
  10   2   1      172.42      172.12      4.84 o 
  11   2   1      110.02      101.55      4.18 o 
  12   2   1       24.74       19.75      2.59 o 
  13   2   1       18.94       18.73      3.10 o 
  14   2   1       10.35       12.35      2.99 o 
   0   3   1       14.75       17.84      1.87 o 
   1   3   1    22870.81    21364.72     88.15 o 
   2   3   1     6246.29     6045.26     22.70 o 
   3   3   1      254.69      256.05      2.84 o 
   4   3   1      305.90      332.77      4.06 o 
   5   3   1       23.37       48.52      1.75 o 
   6   3   1      199.16      279.30      3.51 o 
   7   3   1       17.74       14.30      1.56 o 
   8   3   1      370.00      317.57      5.15 o 
   9   3   1      218.60      225.59      6.25 o 
  10   3   1     1356.21     1320.40     13.23 o 
  11   3   1      159.12      162.29      5.09 o 
  12   3   1       92.30      106.73      4.76 o 
  13   3   1        0.04        0.40      1.99 o 
  14   3   1       15.55       19.87      3.32 o 
   1   4   1       20.07       13.05      0.77 o 
   2   4   1       13.73       15.33      0.76 o 
   3   4   1        0.10        3.82      1.10 o 
   4   4   1      149.87      107.45      2.18 o 
   5   4   1       31.33       56.63      1.59 o 
   6   4   1     1269.20     1251.34      7.86 o 
   7   4   1      333.61      322.72      4.11 o 
   8   4   1      785.41      837.52      8.50 o 
   9   4   1      404.71      431.85      6.95 o 
  10   4   1        1.55        2.20      2.07 o 
  11   4   1       34.20       38.15      3.09 o 
  12   4   1      126.40      113.89      4.82 o 
  13   4   1        4.07        4.31      2.41 o 
  14   4   1        0.46        1.29      2.55 o 
   0   5   1     5709.62     5913.05     33.57 o 
   1   5   1     1532.47     1566.67      8.09 o 
   2   5   1       55.90       86.37      1.55 o 
   3   5   1      910.64     1055.00      6.22 o 
   4   5   1      586.49      498.93      4.35 o 
   5   5   1     2028.88     2313.64     12.17 o 
   6   5   1      760.95      856.14      6.37 o 
   7   5   1      822.25      912.99      7.62 o 
   8   5   1      647.54      559.49      6.38 o 
   9   5   1       71.20       55.29      3.07 o 
  10   5   1     1547.41     1626.27     15.05 o 
  11   5   1       30.00       25.58      2.70 o 
  12   5   1      112.94      113.21      4.77 o 
  13   5   1        1.87       -0.12      2.20 o 
   1   6   1      313.58      323.10      2.92 o 
   2   6   1     4178.01     4157.82     17.05 o 
   3   6   1       59.99       44.76      1.81 o 
   4   6   1      873.04      747.55      5.70 o 
   5   6   1      458.86      557.75      5.37 o 
   6   6   1       79.90       40.25      1.61 o 
   7   6   1      118.17      108.74      3.76 o 
   8   6   1       28.02       18.89      2.04 o 
   9   6   1      103.89      114.18      4.72 o 
  10   6   1      142.93      135.81      4.58 o 
  11   6   1       12.69       15.06      2.44 o 
  12   6   1      178.99      168.00      6.07 o 
  13   6   1       13.32       12.05      2.84 o 
   0   7   1     4142.89     3909.76     24.56 o 
   1   7   1      884.99      918.72      5.69 o 
   2   7   1      160.32      151.06      2.14 o 
   3   7   1     2548.30     2785.23     13.00 o 
   4   7   1      588.65      719.97      5.75 o 
   5   7   1     2251.76     2478.84     13.32 o 
   6   7   1        1.00        0.76      0.92 o 
   7   7   1      117.12      119.78      2.97 o 
   8   7   1      321.99      291.02      5.46 o 
   9   7   1      340.99      325.41      6.16 o 
  10   7   1      422.00      424.43      7.45 o 
  11   7   1      540.24      569.41      9.10 o 
  12   7   1       87.51       99.62      4.98 o 
  13   7   1        6.17        8.84      2.69 o 
   1   8   1      280.38      300.43      3.11 o 
   2   8   1      130.63      147.44      2.14 o 
   3   8   1       61.41       59.25      1.64 o 
   4   8   1       11.20       25.75      1.37 o 
   5   8   1      337.47      399.22      4.91 o 
   6   8   1      115.42       69.99      2.55 o 
   7   8   1      240.71      227.96      4.40 o 
   8   8   1      161.81      175.66      4.44 o 
   9   8   1       28.13       29.23      2.75 o 
  10   8   1       58.41       59.56      3.45 o 
  11   8   1       11.75       14.42      2.58 o 
  12   8   1      135.97      151.19      7.29 o 
  13   8   1      116.75      125.38      5.85 o 
   0   9   1      753.18      620.83      7.47 o 
   1   9   1      813.82      809.95      6.11 o 
   2   9   1        5.07        7.75      0.81 o 
   3   9   1      799.39      855.66      6.17 o 
   4   9   1      450.67      599.42      5.29 o 
   5   9   1        9.44       13.59      1.30 o 
   6   9   1       14.15       25.22      1.60 o 
   7   9   1       51.93       48.80      2.34 o 
   8   9   1      516.43      482.10      7.78 o 
   9   9   1       35.43       32.23      4.17 o 
  10   9   1      568.29      557.31      8.66 o 
  11   9   1        9.13        9.93      2.37 o 
  12   9   1      124.36      137.65      5.71 o 
  13   9   1      118.10      117.36      6.54 o 
   1  10   1      793.87      776.29      5.76 o 
   2  10   1     2439.70     2436.84     11.69 o 
   3  10   1     1877.77     1935.46     10.67 o 
   4  10   1      302.67      276.22      3.92 o 
   5  10   1        8.38        6.58      1.18 o 
   6  10   1       25.74       18.89      1.57 o 
   7  10   1        7.99        9.97      1.59 o 
   8  10   1       11.33        9.51      2.01 o 
   9  10   1       98.00      120.90      4.51 o 
  10  10   1       75.77       75.87      4.11 o 
  11  10   1        1.85        2.84      2.03 o 
  12  10   1       29.96       25.33      3.23 o 
  13  10   1      117.00      147.40      6.30 o 
   0  11   1     3083.59     3191.46     20.07 o 
   1  11   1       31.96       32.23      1.25 o 
   2  11   1     1271.55     1375.57      8.65 o 
   3  11   1      196.52      233.05      3.26 o 
   4  11   1       12.27        7.35      1.09 o 
   5  11   1       91.25       83.74      2.78 o 
   6  11   1       35.57       26.31      1.78 o 
   7  11   1        1.53        2.13      1.43 o 
   8  11   1      149.29      155.41      4.88 o 
   9  11   1       85.25       81.26      4.07 o 
  10  11   1      285.36      288.20      7.48 o 
  11  11   1      260.33      275.11      7.82 o 
  12  11   1       21.67       28.63      3.83 o 
   1  12   1      195.15      208.74      3.12 o 
   2  12   1        0.72        0.51      0.89 o 
   3  12   1      476.84      440.63      5.05 o 
   4  12   1        4.74        6.59      1.23 o 
   5  12   1      173.62      193.92      3.86 o 
   6  12   1      484.47      434.65      5.88 o 
   7  12   1      435.67      399.04      6.34 o 
   8  12   1      649.29      572.67      8.50 o 
   9  12   1      133.05      126.73      5.50 o 
  10  12   1      222.46      230.30      7.54 o 
  11  12   1        9.05       11.01      2.88 o 
  12  12   1       23.74       18.28      4.10 o 
   0  13   1     2023.76     2006.59     17.62 o 
   1  13   1       16.66       28.57      1.75 o 
   2  13   1     1667.73     1669.26     12.65 o 
   3  13   1      224.68      227.03      3.65 o 
   4  13   1        8.61       14.65      1.53 o 
   5  13   1       19.62       26.00      2.09 o 
   6  13   1       72.31      106.30      3.26 o 
   7  13   1       68.80       62.91      3.07 o 
   8  13   1      277.74      290.44      6.78 o 
   9  13   1      144.40      143.60      6.87 o 
  10  13   1      213.90      181.47      6.95 o 
  11  13   1      126.30       97.76      6.00 o 
  12  13   1        1.02        4.11      3.37 o 
   1  14   1      284.89      296.49      4.45 o 
   2  14   1       39.23       34.98      1.97 o 
   3  14   1      936.97      987.83      8.62 o 
   4  14   1      355.61      389.28      5.65 o 
   5  14   1        1.79        2.72      1.56 o 
   6  14   1      744.69      782.61      8.95 o 
   7  14   1       82.83       79.11      3.60 o 
   8  14   1      569.57      487.41     10.82 o 
   9  14   1       71.67       73.06      7.24 o 
  10  14   1       99.48       95.05      6.29 o 
  11  14   1        2.75        5.87      3.37 o 
   0  15   1      203.54      204.75      6.72 o 
   1  15   1      889.62      875.54      9.53 o 
   2  15   1     1214.79     1146.87     10.27 o 
   3  15   1       58.87       64.89      2.81 o 
   4  15   1      482.55      508.79      7.25 o 
   5  15   1      289.84      283.52      5.87 o 
   6  15   1      111.73       91.15      3.81 o 
   7  15   1       31.79       28.67      4.08 o 
   8  15   1       51.44       45.98      4.28 o 
   9  15   1        0.35        0.70      2.93 o 
  10  15   1      400.88      371.95     14.81 o 
  11  15   1        2.16        6.22      4.77 o 
   1  16   1      154.08      146.48      4.28 o 
   2  16   1        9.19        7.04      1.79 o 
   3  16   1       75.90       61.61      3.20 o 
   4  16   1      107.68      113.95      4.71 o 
   5  16   1       46.83       61.37      5.36 o 
   6  16   1      518.78      535.45      8.34 o 
   7  16   1        0.59       -2.33      1.82 o 
   8  16   1      441.44      386.17     10.09 o 
   9  16   1       31.14       38.59      5.18 o 
  10  16   1       12.46       11.56      6.18 o 
  11  16   1        0.00       -1.32      4.20 o 
   0  17   1      323.05      303.24      8.61 o 
   1  17   1      283.23      293.93      5.93 o 
   2  17   1      771.91      768.73      9.57 o 
   3  17   1      769.54      786.70      9.76 o 
   4  17   1       17.50       22.25      2.51 o 
   5  17   1      421.66      436.41     10.25 o 
   6  17   1        0.11        2.61      3.41 o 
   7  17   1      359.65      346.16      9.56 o 
   8  17   1       10.78       11.24      3.77 o 
   9  17   1       40.54       39.89      6.66 o 
   1  18   1      302.88      322.99      6.41 o 
   2  18   1      739.14      733.48      9.62 o 
   3  18   1      102.10       99.39      6.38 o 
   4  18   1      424.25      453.41      8.13 o 
   5  18   1       31.60       38.53      3.76 o 
   6  18   1       70.07       67.45      4.51 o 
   7  18   1      244.90      249.14      8.54 o 
   8  18   1        7.65        9.58      3.66 o 
   9  18   1      250.07      189.27     16.60 o 
   0  19   1       83.68       79.03      5.29 o 
   1  19   1      646.22      633.48      9.14 o 
   2  19   1      250.38      252.33      5.94 o 
   3  19   1        1.03        0.77      1.76 o 
   4  19   1        3.39        2.76      1.94 o 
   5  19   1       10.17        9.93      2.69 o 
   6  19   1        1.35        3.86      2.43 o 
   7  19   1       84.79       81.11      5.70 o 
   8  19   1        4.55        7.94      3.62 o 
   9  19   1       33.94       29.18      9.06 o 
   1  20   1      300.38      309.74      6.69 o 
   2  20   1      243.13      262.90      6.20 o 
   3  20   1      303.51      291.10      6.56 o 
   4  20   1       66.59       69.01      4.42 o 
   5  20   1       13.46        8.05      2.77 o 
   6  20   1       12.15        8.30      2.97 o 
   7  20   1       93.01       94.77      6.32 o 
   8  20   1        0.58        4.30      4.56 o 
   0  21   1       52.17       66.71      7.00 o 
   1  21   1      222.66      229.67      5.98 o 
   2  21   1       78.82       80.17      4.37 o 
   3  21   1       29.02       34.13      3.34 o 
   4  21   1       42.88       53.28      6.04 o 
   5  21   1       97.57      114.12      6.03 o 
   6  21   1       45.18       36.22      9.88 o 
   7  21   1        0.33       -1.68      3.97 o 
   1  22   1       72.38       73.92      4.35 o 
   2  22   1        9.34        8.63      2.23 o 
   3  22   1      359.57      375.39      9.08 o 
   4  22   1        0.30        1.08      2.37 o 
   5  22   1       13.40        9.99      3.11 o 
   6  22   1      120.70      131.51      8.91 o 
   7  22   1       12.73       17.86      5.97 o 
   0  23   1       70.29       72.73      5.97 o 
   1  23   1        1.45        4.86      2.25 o 
   2  23   1       85.22       81.70      4.77 o 
   3  23   1        8.62        4.81      2.55 o 
   4  23   1        1.12        0.94      2.46 o 
   5  23   1       16.07       12.74      3.33 o 
   1  24   1       35.33       30.40      3.61 o 
   2  24   1        5.14        9.41      2.71 o 
   3  24   1       49.90       49.19      5.17 o 
   4  24   1        1.54        1.85      2.64 o 
   0  25   1      114.04      127.06      7.89 o 
   1  25   1        0.20       -0.56      2.41 o 
   2  25   1       89.58       89.38      5.29 o 
   0   0   2      797.78      808.45      8.20 o 
   1   0   2      229.02      224.10      4.56 o 
   2   0   2     1324.54     1242.46     10.95 o 
   3   0   2     3112.83     2809.26     26.54 o 
   4   0   2      724.73      641.99      8.43 o 
   5   0   2      104.71       96.00      4.14 o 
   6   0   2      155.90      158.11      4.26 o 
   7   0   2       18.75        9.02      2.09 o 
   8   0   2      668.32      597.82      9.28 o 
   9   0   2     1856.26     1779.17     21.05 o 
  10   0   2     1050.86     1060.17     16.51 o 
  11   0   2      471.55      435.11     10.94 o 
  12   0   2      550.49      571.63     13.17 o 
  13   0   2        1.02        4.52      3.43 o 
  14   0   2       28.89       29.56      7.44 o 
   1   1   2     1338.85     1309.87      6.32 o 
   2   1   2    16314.98    15832.23     58.78 o 
   3   1   2        6.05        7.52      0.81 o 
   4   1   2      104.00      120.84      2.61 o 
   5   1   2        5.22       13.66      1.22 o 
   6   1   2     1792.97     1873.40     11.48 o 
   7   1   2      810.30      775.24      7.10 o 
   8   1   2      319.33      328.68      4.83 o 
   9   1   2      124.31      136.70      4.15 o 
  10   1   2       32.37       43.80      2.98 o 
  11   1   2      341.50      337.77      7.67 o 
  12   1   2      118.47      110.83      4.62 o 
  13   1   2        2.29        2.64      2.15 o 
  14   1   2       23.36       15.76      3.50 o 
   0   2   2    24642.31    22862.04    170.42 o 
   1   2   2     1815.56     1757.15      9.45 o 
   2   2   2     4704.27     4619.13     20.09 o 
   3   2   2      359.43      292.96      2.96 o 
   4   2   2     1782.24     1960.72     10.88 o 
   5   2   2        6.74       23.13      1.21 o 
   6   2   2      564.98      714.87      6.20 o 
   7   2   2        5.81        8.20      1.27 o 
   8   2   2       32.53       24.27      1.94 o 
   9   2   2      978.99      944.58     10.37 o 
  10   2   2       26.98       28.14      2.57 o 
  11   2   2      179.99      172.40      5.35 o 
  12   2   2       30.37       30.83      3.28 o 
  13   2   2       19.53       14.73      2.82 o 
  14   2   2       19.81       22.80      3.77 o 
   1   3   2     5730.86     5630.18     22.46 o 
   2   3   2    10646.23    10618.18     42.06 o 
   3   3   2     1747.67     1731.08      8.50 o 
   4   3   2     1441.06     1451.96      8.93 o 
   5   3   2        0.05        0.86      0.78 o 
   6   3   2     1180.82     1250.81     10.15 o 
   7   3   2      307.59      257.65      4.08 o 
   8   3   2       11.45        4.63      1.35 o 
   9   3   2        0.35       -0.54      1.86 o 
  10   3   2      112.28      111.21      4.11 o 
  11   3   2        0.20        0.31      1.64 o 
  12   3   2       18.06       13.32      2.58 o 
  13   3   2        1.46        0.63      2.14 o 
  14   3   2       68.40       73.63      4.96 o 
   0   4   2     1826.05     1822.24     14.70 o 
   1   4   2    38605.13    36614.48    221.48 o 
   2   4   2       64.43       68.71      1.57 o 
   3   4   2       47.07       53.80      1.30 o 
   4   4   2       20.31       27.84      1.13 o 
   5   4   2     3770.45     3976.10     18.78 o 
   6   4   2        3.09        4.72      1.02 o 
   7   4   2      204.23      252.97      4.31 o 
   8   4   2      267.25      262.50      4.57 o 
   9   4   2        1.27        3.06      1.65 o 
  10   4   2       67.37       57.94      3.28 o 
  11   4   2      197.07      216.98      6.13 o 
  12   4   2       34.11       40.23      3.58 o 
  13   4   2       32.93       37.27      4.11 o 
   1   5   2      250.88      279.97      3.39 o 
   2   5   2     1767.64     1716.05      8.49 o 
   3   5   2      796.45      825.45      6.19 o 
   4   5   2       10.94       14.71      1.17 o 
   5   5   2      168.05      198.43      2.81 o 
   6   5   2     1798.87     1765.99     11.04 o 
   7   5   2      451.97      384.75      5.35 o 
   8   5   2     1009.45      973.65      9.25 o 
   9   5   2      390.32      391.27      6.23 o 
  10   5   2        3.44        5.85      2.04 o 
  11   5   2       46.75       42.32      3.48 o 
  12   5   2      118.89      115.79      5.26 o 
  13   5   2       53.24       65.43      5.27 o 
   0   6   2        2.76        1.03      0.89 o 
   1   6   2     1366.35     1497.36      8.24 o 
   2   6   2      178.60      222.56      2.53 o 
   3   6   2      253.86      245.61      2.86 o 
   4   6   2       45.08       51.20      1.57 o 
   5   6   2      232.59      201.79      4.35 o 
   6   6   2       89.73       94.05      2.25 o 
   7   6   2       28.11       29.18      2.14 o 
   8   6   2     1003.27      981.07     10.23 o 
   9   6   2     1242.48     1284.15     14.21 o 
  10   6   2      584.35      549.95      9.18 o 
  11   6   2       56.55       42.24      3.49 o 
  12   6   2      215.31      217.56      6.68 o 
  13   6   2        9.14        7.35      2.77 o 
   1   7   2     1573.60     1694.50     11.97 o 
   2   7   2     1322.78     1197.17      6.95 o 
   3   7   2      218.84      223.18      2.84 o 
   4   7   2     1661.53     1640.26      9.33 o 
   5   7   2      423.13      456.11      4.72 o 
   6   7   2      239.01      303.33      3.86 o 
   7   7   2      619.87      583.41      6.28 o 
   8   7   2       31.50       42.33      2.43 o 
   9   7   2      331.65      319.25      6.15 o 
  10   7   2      253.03      260.02      6.44 o 
  11   7   2      113.42      116.92      5.03 o 
  12   7   2      193.76      209.83      6.56 o 
  13   7   2        1.44       -1.96      2.20 o 
   0   8   2     1148.52     1060.93     10.23 o 
   1   8   2     4653.99     5105.92     23.78 o 
   2   8   2       10.16        4.43      0.75 o 
   3   8   2      213.96      236.30      3.01 o 
   4   8   2        3.93        6.04      0.94 o 
   5   8   2     1141.95     1243.72      8.64 o 
   6   8   2       77.19       81.75      2.29 o 
   7   8   2        0.90        1.96      1.18 o 
   8   8   2      180.96      180.47      4.17 o 
   9   8   2     1046.88     1154.28     12.99 o 
  10   8   2       68.39       60.53      3.98 o 
  11   8   2        1.14        7.66      2.33 o 
  12   8   2       46.19       46.09      3.92 o 
  13   8   2       12.78       14.00      3.13 o 
   1   9   2      390.85      406.73      4.41 o 
   2   9   2        4.26        0.93      0.78 o 
   3   9   2       23.48       35.08      1.41 o 
   4   9   2      247.99      214.49      3.15 o 
   5   9   2      132.45      135.49      2.83 o 
   6   9   2      391.15      387.95      4.83 o 
   7   9   2       44.92       38.94      2.13 o 
   8   9   2      229.16      241.04      5.20 o 
   9   9   2        0.14        1.73      1.75 o 
  10   9   2        8.13       12.19      2.69 o 
  11   9   2        1.69        2.77      2.08 o 
  12   9   2       56.13       64.32      4.38 o 
  13   9   2        0.39       -1.23      2.45 o 
   0  10   2     7853.89     7914.09     47.26 o 
   1  10   2     1380.32     1471.51      9.61 o 
   2  10   2      257.30      197.38      3.58 o 
   3  10   2       18.88       18.08      1.19 o 
   4  10   2      659.40      699.05      5.95 o 
   5  10   2      283.04      304.94      4.06 o 
   6  10   2      114.56      110.28      2.86 o 
   7  10   2        2.33        0.40      1.29 o 
   8  10   2      105.65      138.79      5.47 o 
   9  10   2      743.77      753.78     10.47 o 
  10  10   2       24.80       14.78      2.75 o 
  11  10   2        2.23        0.50      2.26 o 
  12  10   2       14.35       18.47      3.76 o 
   1  11   2      364.72      372.24      4.57 o 
   2  11   2       19.38       10.32      1.15 o 
   3  11   2       61.50       53.66      1.99 o 
   4  11   2      185.40      181.85      3.38 o 
   5  11   2      436.77      445.24      5.41 o 
   6  11   2      526.86      541.11      6.44 o 
   7  11   2      201.18      184.31      5.16 o 
   8  11   2      245.53      251.14      5.88 o 
   9  11   2       34.53       33.45      3.29 o 
  10  11   2        0.65        0.42      2.22 o 
  11  11   2        0.30        2.27      2.33 o 
  12  11   2       79.07       79.79      5.38 o 
   0  12   2     1695.48     1703.04     15.80 o 
   1  12   2       51.78       42.80      2.04 o 
   2  12   2       75.59       46.13      2.15 o 
   3  12   2       85.22       90.30      2.55 o 
   4  12   2       23.12       40.03      1.98 o 
   5  12   2       12.44       13.23      1.60 o 
   6  12   2       62.99       46.75      2.42 o 
   7  12   2        6.89        4.28      1.78 o 
   8  12   2      485.42      477.85      8.64 o 
   9  12   2      581.84      590.97     14.03 o 
  10  12   2       93.40      112.65      5.87 o 
  11  12   2      102.36      107.47      6.22 o 
  12  12   2       50.73       52.69      4.66 o 
   1  13   2      579.06      565.11      7.79 o 
   2  13   2      199.47      146.60      3.44 o 
   3  13   2       50.01       31.79      2.19 o 
   4  13   2      170.86      128.09      3.40 o 
   5  13   2        0.81       -0.10      1.21 o 
   6  13   2     1283.40     1225.57     11.35 o 
   7  13   2        1.07       -0.60      1.60 o 
   8  13   2      753.78      778.42     11.13 o 
   9  13   2       35.90       27.86      3.07 o 
  10  13   2       26.15       23.97      3.93 o 
  11  13   2       50.43       53.76      4.79 o 
  12  13   2        5.93        7.27      3.04 o 
   0  14   2      460.57      466.36      8.07 o 
   1  14   2      197.70      177.68      3.66 o 
   2  14   2      357.21      348.86      5.32 o 
   3  14   2       15.50       20.48      1.90 o 
   4  14   2     1075.32     1078.87      9.86 o 
   5  14   2       23.35       30.86      2.39 o 
   6  14   2      570.19      615.46      8.63 o 
   7  14   2       34.31       34.03      3.62 o 
   8  14   2       33.07       40.87      4.92 o 
   9  14   2      189.34      192.99      7.89 o 
  10  14   2      105.00      126.07      7.08 o 
  11  14   2       88.89      116.63      7.24 o 
   1  15   2      704.72      701.61      7.34 o 
   2  15   2      941.10      966.14      8.81 o 
   3  15   2      216.74      200.87      4.30 o 
   4  15   2      163.83      145.12      3.89 o 
   5  15   2        0.29       -1.07      1.47 o 
   6  15   2      286.61      265.44      6.41 o 
   7  15   2        3.61        4.10      2.11 o 
   8  15   2       20.40       30.12      3.85 o 
   9  15   2        1.76       -0.59      2.55 o 
  10  15   2        8.92       11.40      4.22 o 
  11  15   2        2.83        4.95      3.80 o 
   0  16   2      903.15      864.73     13.92 o 
   1  16   2      452.93      447.46      6.68 o 
   2  16   2      507.50      461.21      6.64 o 
   3  16   2       11.75        5.99      1.74 o 
   4  16   2      278.72      285.62      6.24 o 
   5  16   2      759.98      734.78     10.04 o 
   6  16   2       12.14       18.18      3.50 o 
   7  16   2      160.84      182.63      6.41 o 
   8  16   2       64.69       68.83      6.04 o 
   9  16   2       62.88       64.67      6.25 o 
  10  16   2       53.91       75.19      7.23 o 
   1  17   2       91.50       96.03      3.80 o 
   2  17   2     1647.56     1583.54     14.32 o 
   3  17   2       91.43       95.81      4.13 o 
   4  17   2      490.66      438.29      8.63 o 
   5  17   2       30.22       13.32      2.47 o 
   6  17   2      338.29      321.88     10.24 o 
   7  17   2      186.99      187.24      6.57 o 
   8  17   2       19.87       13.39      5.03 o 
   9  17   2       22.73       18.81      4.50 o 
  10  17   2        1.85        3.68      3.72 o 
   0  18   2       80.24       64.49      4.97 o 
   1  18   2      256.66      250.84      5.71 o 
   2  18   2       43.80       43.34      4.10 o 
   3  18   2      217.56      225.49      6.44 o 
   4  18   2        4.21        4.43      2.12 o 
   5  18   2       21.66       19.19      2.84 o 
   6  18   2        0.21       -2.65      2.35 o 
   7  18   2       18.26       22.83      4.01 o 
   8  18   2       60.86       62.55      7.91 o 
   9  18   2      142.08      133.26     14.61 o 
   1  19   2        2.37       -0.57      1.65 o 
   2  19   2      160.32      152.58      4.90 o 
   3  19   2      465.97      469.06      9.35 o 
   4  19   2        2.10       -1.59      1.89 o 
   5  19   2        2.75        5.86      2.40 o 
   6  19   2      155.18      160.42      7.50 o 
   7  19   2      877.70      877.21     16.47 o 
   8  19   2       56.96       53.26      9.19 o 
   9  19   2      145.57      141.83     10.99 o 
   0  20   2      455.32      445.32     11.26 o 
   1  20   2      302.62      331.18      7.33 o 
   2  20   2      256.03      260.77      6.71 o 
   3  20   2      103.37      106.61      5.21 o 
   4  20   2       89.08       91.29      5.50 o 
   5  20   2       54.27       51.02      4.13 o 
   6  20   2        7.84        2.42      3.01 o 
   7  20   2       34.85       45.16      5.00 o 
   8  20   2        3.60        2.91      4.50 o 
   1  21   2      105.66      117.39      5.04 o 
   2  21   2      384.60      395.35      9.18 o 
   3  21   2        9.29       10.27      2.68 o 
   4  21   2      124.88      150.25      6.38 o 
   5  21   2       11.74        7.94      2.75 o 
   6  21   2       62.56       65.81      5.87 o 
   7  21   2       55.62       43.18      5.14 o 
   0  22   2       24.46       28.31      4.31 o 
   1  22   2      193.79      201.44      6.37 o 
   2  22   2       29.43       18.71      3.16 o 
   3  22   2      117.87      112.99      5.71 o 
   4  22   2        0.59        0.95      2.24 o 
   5  22   2       60.05       74.60      5.00 o 
   6  22   2        3.65        4.71      3.48 o 
   1  23   2      223.50      248.64      7.15 o 
   2  23   2        8.81        2.45      2.54 o 
   3  23   2      287.27      304.51      8.62 o 
   4  23   2       22.63       20.72      3.50 o 
   5  23   2       38.50       42.40      4.35 o 
   0  24   2      131.69      141.86      9.32 o 
   1  24   2       46.32       52.76      4.65 o 
   2  24   2        2.46        3.39      2.65 o 
   3  24   2       13.30       15.18      3.37 o 
   4  24   2        8.10        5.86      3.92 o 
   1   0   3      749.06      868.42      6.93 o 
   2   0   3      789.01      797.66      8.13 o 
   3   0   3      114.67      182.24      5.59 o 
   4   0   3    13380.41    13301.43     72.80 o 
   5   0   3       15.57       20.25      2.71 o 
   6   0   3        4.95        0.93      1.37 o 
   7   0   3      443.92      401.16      7.28 o 
   8   0   3       37.61       40.05      3.07 o 
   9   0   3       50.40       41.64      3.38 o 
  10   0   3        3.32        7.89      2.69 o 
  11   0   3      496.63      485.78     11.64 o 
  12   0   3       36.22       21.88      4.75 o 
  13   0   3       72.00       66.74      7.04 o 
   0   1   3     1719.56     1764.68     11.37 o 
   1   1   3     2693.85     2765.35     12.11 o 
   2   1   3      176.61      230.07      2.55 o 
   3   1   3       39.83       37.28      1.20 o 
   4   1   3     4303.13     4502.36     21.14 o 
   5   1   3     3562.06     3570.12     18.78 o 
   6   1   3     1106.64     1168.55      9.32 o 
   7   1   3       27.35       45.02      2.09 o 
   8   1   3       81.69       97.44      2.99 o 
   9   1   3      721.60      709.64      7.78 o 
  10   1   3      602.78      627.72      8.91 o 
  11   1   3      521.87      530.81      9.33 o 
  12   1   3      227.42      233.00      7.34 o 
  13   1   3        2.12        1.62      2.36 o 
   1   2   3     3991.46     4082.57     16.75 o 
   2   2   3      180.67      173.93      2.33 o 
   3   2   3     2802.47     2639.09     12.26 o 
   4   2   3     6854.84     7191.68     34.49 o 
   5   2   3      183.36      189.85      2.92 o 
   6   2   3      367.05      395.33      5.14 o 
   7   2   3      203.75      196.31      3.68 o 
   8   2   3      445.44      446.09      5.81 o 
   9   2   3       18.30       13.68      1.81 o 
  10   2   3      143.54      143.80      5.03 o 
  11   2   3       90.09       87.42      4.39 o 
  12   2   3        1.56       -1.59      1.86 o 
  13   2   3        3.30        8.76      2.72 o 
   0   3   3     8441.03     8622.84     43.38 o 
   1   3   3      424.00      373.60      3.45 o 
   2   3   3      946.53      905.55      5.76 o 
   3   3   3     1226.57     1304.46      8.22 o 
   4   3   3      153.47      169.10      2.88 o 
   5   3   3      305.95      362.38      4.46 o 
   6   3   3      564.31      586.09      6.93 o 
   7   3   3      407.70      379.73      5.37 o 
   8   3   3        4.08        4.20      1.31 o 
   9   3   3      507.62      460.11      6.51 o 
  10   3   3       52.25       51.65      3.48 o 
  11   3   3      423.57      414.44      8.31 o 
  12   3   3        1.12        4.09      2.21 o 
  13   3   3       78.75       79.92      5.35 o 
   1   4   3      399.65      410.50      3.55 o 
   2   4   3      232.15      238.23      2.78 o 
   3   4   3       90.54       83.25      1.85 o 
   4   4   3     1965.07     1967.41     10.17 o 
   5   4   3      119.45      175.92      2.97 o 
   6   4   3        3.10        7.31      1.12 o 
   7   4   3      356.84      337.21      5.11 o 
   8   4   3       13.94       23.79      2.02 o 
   9   4   3      441.05      448.09      6.68 o 
  10   4   3       21.00       19.15      2.52 o 
  11   4   3       24.59       25.95      2.94 o 
  12   4   3      105.23      102.51      4.97 o 
  13   4   3        2.47        5.74      2.72 o 
   0   5   3       69.57       54.55      2.23 o 
   1   5   3     3472.22     3393.66     14.80 o 
   2   5   3      339.34      275.85      3.07 o 
   3   5   3      402.55      498.23      4.42 o 
   4   5   3      138.24      133.81      2.21 o 
   5   5   3      572.31      609.63      5.49 o 
   6   5   3      198.59      198.47      3.86 o 
   7   5   3      198.34      211.18      4.14 o 
   8   5   3        1.04        0.91      1.40 o 
   9   5   3        2.65        0.22      1.46 o 
  10   5   3       59.48       65.41      3.84 o 
  11   5   3       65.81       75.50      4.71 o 
  12   5   3      122.87      132.40      5.56 o 
  13   5   3       31.28       31.90      3.54 o 
   1   6   3       89.98       95.11      1.94 o 
   2   6   3      492.69      503.00      4.70 o 
   3   6   3     1124.33     1154.67      8.57 o 
   4   6   3      149.52      149.07      2.38 o 
   5   6   3       85.13       61.66      1.85 o 
   6   6   3     1033.40      962.57      7.85 o 
   7   6   3      582.43      565.90      6.72 o 
   8   6   3     1151.10     1195.81     11.63 o 
   9   6   3      585.76      550.21      8.74 o 
  10   6   3        0.09       -1.44      1.70 o 
  11   6   3        7.87        6.38      2.22 o 
  12   6   3      102.18      136.98      6.61 o 
  13   6   3        1.07        2.09      2.30 o 
   0   7   3     2472.96     2697.33     22.30 o 
   1   7   3    14991.24    14981.06     75.52 o 
   2   7   3      198.42      287.68      3.72 o 
   3   7   3        0.10        1.36      0.74 o 
   4   7   3        2.29        8.33      0.94 o 
   5   7   3      716.50      619.27      5.64 o 
   6   7   3      571.59      515.34      5.71 o 
   7   7   3      147.98      141.05      3.96 o 
   8   7   3       59.07       48.10      2.86 o 
   9   7   3        8.01        4.34      1.74 o 
  10   7   3      341.93      352.68      7.75 o 
  11   7   3       25.04       17.14      2.63 o 
  12   7   3      161.20      157.28      6.03 o 
  13   7   3        1.03       -1.48      2.32 o 
   1   8   3     2464.45     2649.16     13.56 o 
   2   8   3     1450.13     1549.73      8.70 o 
   3   8   3      436.89      472.55      4.41 o 
   4   8   3      329.92      334.97      4.55 o 
   5   8   3      249.93      248.87      3.40 o 
   6   8   3        7.55        6.23      1.35 o 
   7   8   3     2287.94     2208.02     16.35 o 
   8   8   3        2.40        6.25      1.76 o 
   9   8   3     1240.16     1186.76     12.28 o 
  10   8   3      237.24      238.06      6.92 o 
  11   8   3       23.13       22.65      3.55 o 
  12   8   3       22.96       24.70      3.22 o 
  13   8   3       22.92       24.57      3.48 o 
   0   9   3      897.92     1020.43     13.15 o 
   1   9   3       22.15       24.93      1.43 o 
   2   9   3     1363.42     1383.82     10.04 o 
   3   9   3      137.70      132.75      2.70 o 
   4   9   3      295.18      319.46      3.89 o 
   5   9   3      385.94      375.28      4.27 o 
   6   9   3       86.48       79.71      2.81 o 
   7   9   3        6.93        7.38      1.75 o 
   8   9   3      187.17      176.19      4.64 o 
   9   9   3      617.90      572.36      9.17 o 
  10   9   3        1.15       -0.97      1.98 o 
  11   9   3      278.17      259.95      6.97 o 
  12   9   3       67.36       83.87      5.42 o 
   1  10   3       41.90       68.49      2.68 o 
   2  10   3       93.05       80.42      2.19 o 
   3  10   3      709.21      696.43      5.69 o 
   4  10   3      462.99      490.14      5.38 o 
   5  10   3      387.18      430.99      5.69 o 
   6  10   3      337.83      320.13      5.57 o 
   7  10   3      567.54      557.23      8.33 o 
   8  10   3      236.67      199.48      5.31 o 
   9  10   3       87.58       77.18      4.35 o 
  10  10   3       49.70       54.79      4.12 o 
  11  10   3      121.33      102.99      6.06 o 
  12  10   3       19.81       21.79      3.52 o 
   0  11   3       36.86       63.80      3.06 o 
   1  11   3      594.96      626.94      6.56 o 
   2  11   3        0.08        0.40      0.91 o 
   3  11   3       74.26       53.23      2.06 o 
   4  11   3      226.89      251.66      4.01 o 
   5  11   3      258.25      232.51      4.39 o 
   6  11   3      860.65      913.55     10.53 o 
   7  11   3       31.02       34.20      2.55 o 
   8  11   3        2.62        5.45      1.83 o 
   9  11   3      135.25      111.28      5.20 o 
  10  11   3       10.18        5.49      2.25 o 
  11  11   3      102.82       88.97      7.97 o 
  12  11   3      108.68      104.26      5.84 o 
   1  12   3       25.52       20.70      2.04 o 
   2  12   3        0.68        0.21      1.14 o 
   3  12   3      619.56      658.84      7.64 o 
   4  12   3      581.36      597.91      8.02 o 
   5  12   3       80.58       61.98      2.67 o 
   6  12   3      457.86      457.65      7.37 o 
   7  12   3       88.68       86.09      4.20 o 
   8  12   3      431.99      393.35      7.45 o 
   9  12   3        0.40        3.63      2.11 o 
  10  12   3        1.00        1.68      2.12 o 
  11  12   3      121.95      116.72      6.44 o 
  12  12   3       40.55       40.95      5.49 o 
   0  13   3        1.24        1.01      1.53 o 
   1  13   3      254.43      260.53      4.57 o 
   2  13   3      365.81      359.75      5.35 o 
   3  13   3       16.45       20.86      1.89 o 
   4  13   3      970.42      900.61      9.65 o 
   5  13   3       12.35        5.50      1.75 o 
   6  13   3      179.36      150.94      6.09 o 
   7  13   3        0.80        2.50      1.88 o 
   8  13   3       19.80       18.58      2.67 o 
   9  13   3       88.98       94.78      6.35 o 
  10  13   3      164.35      152.05     11.36 o 
  11  13   3      163.50      170.32      7.50 o 
   1  14   3      269.99      277.09      4.87 o 
   2  14   3       29.86       23.79      2.01 o 
   3  14   3      603.80      688.67      8.87 o 
   4  14   3      867.23      871.43      9.71 o 
   5  14   3        0.04        2.42      1.65 o 
   6  14   3       77.65       76.76      4.33 o 
   7  14   3        3.16        1.87      1.80 o 
   8  14   3       49.10       24.04      2.94 o 
   9  14   3        1.23        3.73      2.44 o 
  10  14   3        0.17       -2.34      2.33 o 
  11  14   3        4.48       10.24      3.53 o 
   0  15   3       55.53       63.33      3.88 o 
   1  15   3        3.54       -1.74      1.20 o 
   2  15   3       85.06       91.66      3.48 o 
   3  15   3      341.77      347.46      6.13 o 
   4  15   3      157.26      153.86      4.38 o 
   5  15   3      116.86      119.58      4.06 o 
   6  15   3       12.28        6.97      1.88 o 
   7  15   3      122.33      109.34      4.67 o 
   8  15   3        1.21        4.19      2.03 o 
   9  15   3      136.89      141.81      6.44 o 
  10  15   3       34.51       35.04      4.93 o 
  11  15   3      164.14      172.95     10.20 o 
   1  16   3      189.34      197.32      4.49 o 
   2  16   3      414.20      376.29      6.48 o 
   3  16   3      176.95      214.38      5.97 o 
   4  16   3     2063.91     2077.77     16.77 o 
   5  16   3        2.52        3.15      1.98 o 
   6  16   3       12.03       14.29      2.60 o 
   7  16   3      109.46      117.16      5.52 o 
   8  16   3        0.40        4.38      2.68 o 
   9  16   3        6.16        4.78      2.97 o 
  10  16   3       48.80       53.86      7.73 o 
   0  17   3      294.62      267.32      8.07 o 
   1  17   3      542.18      576.78      8.26 o 
   2  17   3       48.11       44.45      3.55 o 
   3  17   3      188.77      188.00      5.38 o 
   4  17   3       31.51       20.12      2.57 o 
   5  17   3       58.59       61.84      3.67 o 
   6  17   3        0.45        1.23      1.96 o 
   7  17   3       44.22       53.56      4.34 o 
   8  17   3       17.84       12.81      4.07 o 
   9  17   3       79.14       77.52      6.09 o 
  10  17   3       17.15       13.99      3.95 o 
   1  18   3        7.94        6.67      2.29 o 
   2  18   3      257.02      233.61      6.62 o 
   3  18   3        0.02       -1.87      1.88 o 
   4  18   3      161.38      139.60      5.52 o 
   5  18   3        3.91       -1.35      1.95 o 
   6  18   3       26.65       29.29      4.05 o 
   7  18   3      213.90      229.37      8.60 o 
   8  18   3      147.56      155.20      7.56 o 
   9  18   3       32.57       25.97      6.24 o 
   0  19   3       66.05       67.19      8.22 o 
   1  19   3        1.27       -0.11      1.92 o 
   2  19   3        0.42       -0.57      1.98 o 
   3  19   3      108.88      113.50      5.61 o 
   4  19   3       11.46        7.23      2.41 o 
   5  19   3      208.82      234.23     10.93 o 
   6  19   3        0.18        2.15      2.57 o 
   7  19   3       12.34       17.75      6.04 o 
   8  19   3       53.36       43.08      5.98 o 
   1  20   3       61.39       55.64      4.35 o 
   2  20   3        4.91        4.15      2.29 o 
   3  20   3      241.73      243.25      7.19 o 
   4  20   3      454.29      425.79      9.42 o 
   5  20   3      139.75      150.83      6.20 o 
   6  20   3       51.18       56.36      4.96 o 
   7  20   3      150.26      147.06      7.80 o 
   8  20   3       48.98       57.58     11.50 o 
   0  21   3        2.66        4.86      3.35 o 
   1  21   3      235.01      249.46      7.48 o 
   2  21   3        0.29        1.69      2.31 o 
   3  21   3       27.77       39.04      3.83 o 
   4  21   3       59.22       46.18      4.19 o 
   5  21   3        0.71       -2.78      2.40 o 
   6  21   3        6.55        2.76      3.62 o 
   7  21   3       31.57       37.76      5.65 o 
   1  22   3       14.24        5.99      2.68 o 
   2  22   3       71.97       77.55      5.05 o 
   3  22   3      116.87      112.56      7.37 o 
   4  22   3      195.40      167.83      7.25 o 
   5  22   3       59.28       61.50      5.33 o 
   6  22   3        8.29        3.87      3.54 o 
   0  23   3        0.16       -2.81      3.16 o 
   1  23   3      307.90      293.51      9.68 o 
   2  23   3        0.01        7.07      2.82 o 
   3  23   3       69.52       72.47      5.16 o 
   4  23   3        0.09       -0.39      2.57 o 
   1  24   3       16.20       11.37      3.08 o 
   2  24   3       69.34       71.35      5.29 o 
   3  24   3      149.08      153.16      6.99 o 
   0   0   4      582.93      636.29      8.94 o 
   1   0   4     1039.88      933.62      8.01 o 
   2   0   4     1294.44     1511.63     11.17 o 
   3   0   4     1188.64     1417.65     11.78 o 
   4   0   4     1280.47     1633.62     13.89 o 
   5   0   4       58.70       68.70      3.29 o 
   6   0   4      762.72      933.35     14.12 o 
   7   0   4      382.86      357.57     10.42 o 
   8   0   4        0.03        0.59      1.72 o 
   9   0   4      628.79      564.92     14.23 o 
  10   0   4        8.88       15.24      3.67 o 
  11   0   4        5.05        2.78      3.28 o 
  12   0   4       42.71       52.35      6.17 o 
  13   0   4        5.80        3.67      4.00 o 
   1   1   4       92.61      108.35      1.83 o 
   2   1   4       86.09       97.52      1.77 o 
   3   1   4     2779.98     2841.50     13.52 o 
   4   1   4        3.26        1.32      1.34 o 
   5   1   4      908.22      702.70      6.02 o 
   6   1   4     1256.88     1391.37     10.70 o 
   7   1   4       90.47       89.26      2.79 o 
   8   1   4        0.56        2.03      1.22 o 
   9   1   4        0.02       -0.02      1.44 o 
  10   1   4        0.27       -2.18      1.74 o 
  11   1   4      320.31      309.57      8.96 o 
  12   1   4       35.88       28.24      3.65 o 
  13   1   4      159.99      170.57      7.23 o 
   0   2   4      511.57      624.85      6.25 o 
   1   2   4       71.15       86.00      1.64 o 
   2   2   4      254.99      262.91      3.25 o 
   3   2   4       18.15        7.74      0.96 o 
   4   2   4       40.16       30.87      1.28 o 
   5   2   4     1413.04     1487.63      9.62 o 
   6   2   4       10.68        8.37      1.36 o 
   7   2   4        0.06       -1.43      1.18 o 
   8   2   4        3.39        4.91      1.50 o 
   9   2   4      944.24      910.82      9.81 o 
  10   2   4        1.21        0.50      1.59 o 
  11   2   4      260.44      249.06      7.48 o 
  12   2   4      122.42      139.77      6.29 o 
  13   2   4       92.23      100.83      6.59 o 
   1   3   4     1176.21     1189.91      7.22 o 
   2   3   4       51.59       62.31      1.70 o 
   3   3   4     4644.68     4656.83     20.11 o 
   4   3   4        7.45        5.43      0.83 o 
   5   3   4      664.74      647.22      5.27 o 
   6   3   4      501.19      536.50      6.16 o 
   7   3   4       66.49       65.12      3.08 o 
   8   3   4        0.02        2.87      1.52 o 
   9   3   4        4.79        9.09      2.32 o 
  10   3   4      145.32      170.04      4.98 o 
  11   3   4       59.48       64.81      4.71 o 
  12   3   4        0.47        2.02      2.18 o 
  13   3   4       52.20       53.28      4.79 o 
   0   4   4       26.74       69.15      2.20 o 
   1   4   4       96.11       66.99      1.71 o 
   2   4   4      227.48      273.68      3.29 o 
   3   4   4      242.45      309.31      3.63 o 
   4   4   4      300.99      340.31      3.92 o 
   5   4   4      113.30      123.27      2.37 o 
   6   4   4      260.66      305.14      5.76 o 
   7   4   4       68.15       64.98      2.99 o 
   8   4   4       11.93        5.67      1.62 o 
   9   4   4      664.36      629.44      8.39 o 
  10   4   4       13.38       17.42      2.31 o 
  11   4   4      294.08      267.43      6.90 o 
  12   4   4       64.11       73.23      4.94 o 
  13   4   4       85.55       78.00      5.40 o 
   1   5   4     2022.45     2138.09     10.99 o 
   2   5   4      196.65      210.10      2.98 o 
   3   5   4     1089.06     1089.97      7.40 o 
   4   5   4      176.24      164.46      3.02 o 
   5   5   4      340.85      352.60      4.39 o 
   6   5   4      183.53      218.77      4.55 o 
   7   5   4     1387.33     1273.59     12.56 o 
   8   5   4       85.81       90.19      3.54 o 
   9   5   4      214.23      207.87      5.19 o 
  10   5   4      109.65      106.20      4.24 o 
  11   5   4       53.82       44.52      3.62 o 
  12   5   4        4.46        4.79      2.48 o 
  13   5   4        0.63        3.66      2.68 o 
   0   6   4      499.35      453.48      5.49 o 
   1   6   4    16504.14    17173.60     79.65 o 
   2   6   4     1410.45     1483.97      8.89 o 
   3   6   4      523.66      540.63      5.02 o 
   4   6   4       94.23       93.17      2.29 o 
   5   6   4        6.28        0.83      0.96 o 
   6   6   4        7.68       10.15      1.61 o 
   7   6   4        6.29        8.82      1.77 o 
   8   6   4        0.17        0.19      1.50 o 
   9   6   4       78.82       69.43      3.69 o 
  10   6   4       51.64       55.69      3.43 o 
  11   6   4       35.20       19.81      2.86 o 
  12   6   4        1.77        1.03      2.19 o 
  13   6   4       47.19       55.33      4.79 o 
   1   7   4     1467.97     1588.22      9.13 o 
   2   7   4      786.46      669.64      5.53 o 
   3   7   4      200.22      195.00      3.08 o 
   4   7   4       74.60       91.68      2.88 o 
   5   7   4      418.17      448.42      5.00 o 
   6   7   4      327.18      324.73      5.13 o 
   7   7   4     1828.55     1794.46     14.68 o 
   8   7   4        0.03        0.34      2.33 o 
   9   7   4       19.00       10.68      1.99 o 
  10   7   4      166.38      167.34      5.58 o 
  11   7   4       19.26       23.80      3.19 o 
  12   7   4       37.97       40.84      3.75 o 
   0   8   4     1713.10     1750.14     19.33 o 
   1   8   4      941.08      893.70      6.70 o 
   2   8   4      101.43      113.29      2.36 o 
   3   8   4       68.74       55.35      1.86 o 
   4   8   4       43.27       41.95      1.80 o 
   5   8   4        0.27        0.99      1.05 o 
   6   8   4        8.43        8.25      1.53 o 
   7   8   4      115.05      116.79      4.04 o 
   8   8   4      185.82      222.21      5.63 o 
   9   8   4       55.61       54.77      3.22 o 
  10   8   4      124.23      136.56      5.21 o 
  11   8   4       79.68       83.60      4.57 o 
  12   8   4       41.97       57.44      6.38 o 
   1   9   4      393.47      459.93      5.24 o 
   2   9   4      634.59      661.78      5.84 o 
   3   9   4       22.88       19.97      1.52 o 
   4   9   4      790.62      769.43      6.67 o 
   5   9   4     1020.40      914.04      8.16 o 
   6   9   4      477.58      470.90      6.80 o 
   7   9   4     4857.95     4802.65     30.77 o 
   8   9   4      281.33      299.15      6.50 o 
   9   9   4      302.73      295.91      6.75 o 
  10   9   4        3.92        2.21      2.14 o 
  11   9   4       31.62       33.27      4.18 o 
  12   9   4        0.31        2.96      2.89 o 
   0  10   4      156.59      254.12      6.62 o 
   1  10   4      363.22      340.82      5.34 o 
   2  10   4       69.84       53.77      2.20 o 
   3  10   4      417.21      442.80      5.64 o 
   4  10   4       43.04       48.45      2.21 o 
   5  10   4      347.52      367.59      5.34 o 
   6  10   4        5.40        0.68      1.48 o 
   7  10   4       16.23       15.69      2.40 o 
   8  10   4       95.88       93.49      4.14 o 
   9  10   4      271.46      298.04      7.18 o 
  10  10   4       22.80       22.56      3.12 o 
  11  10   4      305.77      306.60      9.39 o 
  12  10   4       15.93       14.40      3.22 o 
   1  11   4      760.95      720.80      8.42 o 
   2  11   4       50.67       80.18      3.03 o 
   3  11   4      360.74      331.27      5.57 o 
   4  11   4       31.24       22.00      2.13 o 
   5  11   4      257.08      277.49      4.70 o 
   6  11   4      267.80      243.34      5.83 o 
   7  11   4      390.07      425.30      7.59 o 
   8  11   4      106.53      105.75      4.47 o 
   9  11   4      162.62      147.84      6.02 o 
  10  11   4        1.36        1.04      2.17 o 
  11  11   4      178.17      170.22      7.57 o 
  12  11   4       11.20       14.72      4.10 o 
   0  12   4      430.18      443.14     11.23 o 
   1  12   4      161.00      113.72      3.52 o 
   2  12   4       38.65       19.16      2.06 o 
   3  12   4      105.24      109.17      3.61 o 
   4  12   4      876.01      809.69      9.17 o 
   5  12   4      254.75      292.86      5.30 o 
   6  12   4      929.11      956.99     13.84 o 
   7  12   4       13.03       14.20      2.63 o 
   8  12   4       39.29       35.96      3.34 o 
   9  12   4       53.67       69.87      3.99 o 
  10  12   4       45.55       60.08      6.93 o 
  11  12   4      110.35      127.28      6.76 o 
   1  13   4     1104.49     1047.23     11.22 o 
   2  13   4      449.11      417.24      6.55 o 
   3  13   4     2081.30     1905.52     16.05 o 
   4  13   4      371.01      329.70      7.43 o 
   5  13   4      413.74      421.39      6.86 o 
   6  13   4      254.89      255.86      5.65 o 
   7  13   4       24.58       16.94      2.54 o 
   8  13   4       87.26       70.55      5.02 o 
   9  13   4       25.51       13.37      2.65 o 
  10  13   4        3.88        6.10      2.73 o 
  11  13   4        0.47        3.54      2.96 o 
   0  14   4      111.51       87.08      5.22 o 
   1  14   4      223.56      220.19      4.90 o 
   2  14   4       45.66       31.25      2.43 o 
   3  14   4      546.56      508.29      7.51 o 
   4  14   4      159.32      199.42      4.90 o 
   5  14   4      559.95      540.86      7.91 o 
   6  14   4      172.12      161.50      4.74 o 
   7  14   4      189.73      197.33      8.08 o 
   8  14   4       34.28       23.85      3.03 o 
   9  14   4       50.35       65.18      4.41 o 
  10  14   4        0.51        1.39      2.51 o 
  11  14   4       39.50       56.77      5.85 o 
   1  15   4        8.11       10.01      1.87 o 
   2  15   4       75.83       65.97      3.32 o 
   3  15   4        0.13       -0.61      1.52 o 
   4  15   4       38.10       37.17      2.72 o 
   5  15   4       27.11       49.79      3.64 o 
   6  15   4      161.88      160.48      6.60 o 
   7  15   4      110.30      114.86      5.06 o 
   8  15   4        0.59       -1.88      1.89 o 
   9  15   4       34.43       43.15      5.08 o 
  10  15   4       54.25       60.72      5.24 o 
   0  16   4       27.07       23.14      3.29 o 
   1  16   4      229.85      194.18      4.95 o 
   2  16   4      112.23       80.81      3.59 o 
   3  16   4        0.08        1.25      1.62 o 
   4  16   4        4.76        3.67      1.63 o 
   5  16   4      100.78      113.10      4.52 o 
   6  16   4        0.08        0.19      1.70 o 
   7  16   4       23.69       16.35      3.32 o 
   8  16   4        2.87        5.74      2.29 o 
   9  16   4      256.29      264.61      8.57 o 
  10  16   4        8.82        5.21      3.60 o 
   1  17   4       34.38       38.86      2.87 o 
   2  17   4       30.32       29.97      2.74 o 
   3  17   4      507.35      490.30      7.90 o 
   4  17   4       24.18       27.52      2.63 o 
   5  17   4      289.27      315.84      7.05 o 
   6  17   4      192.43      186.78      6.39 o 
   7  17   4       57.68       54.90      4.64 o 
   8  17   4       50.70       52.26      4.78 o 
   9  17   4       19.66       26.02      4.38 o 
   0  18   4      409.92      374.67     11.87 o 
   1  18   4        5.63       12.77      2.33 o 
   2  18   4      365.40      318.29      7.09 o 
   3  18   4        2.53        6.04      2.11 o 
   4  18   4        6.81       12.42      2.60 o 
   5  18   4      311.92      293.51      7.76 o 
   6  18   4      112.90      126.89      5.73 o 
   7  18   4        3.71        2.55      3.15 o 
   8  18   4        7.65        9.08      3.11 o 
   9  18   4      266.57      317.43     14.95 o 
   1  19   4       14.42       13.31      2.75 o 
   2  19   4       37.75       32.64      3.52 o 
   3  19   4      379.26      359.41      8.56 o 
   4  19   4        6.87        3.47      2.38 o 
   5  19   4      223.88      240.00      8.67 o 
   6  19   4      225.91      218.35      7.91 o 
   7  19   4       19.65       20.38      4.78 o 
   8  19   4       53.05       61.35      6.13 o 
   0  20   4      124.57      120.70      8.00 o 
   1  20   4      430.25      440.99      9.66 o 
   2  20   4        0.21       -0.01      2.32 o 
   3  20   4       55.83       56.41      5.03 o 
   4  20   4        1.57        3.42      2.40 o 
   5  20   4      116.05      118.39      6.48 o 
   6  20   4        7.13        5.97      5.24 o 
   7  20   4       10.60        4.55      4.16 o 
   1  21   4       29.91       33.49      3.74 o 
   2  21   4        0.12        1.01      2.44 o 
   3  21   4      223.60      225.70      7.43 o 
   4  21   4        0.43        2.84      2.56 o 
   5  21   4      200.97      202.67      8.14 o 
   6  21   4       63.52       54.10      7.14 o 
   0  22   4       14.30        7.14      3.93 o 
   1  22   4       68.74       80.20      5.41 o 
   2  22   4       29.54       23.89      3.68 o 
   3  22   4        7.63        9.53      2.96 o 
   4  22   4       12.34        7.73      2.90 o 
   5  22   4       58.22       45.63      4.95 o 
   1  23   4       37.60       47.04      4.57 o 
   2  23   4      160.34      130.74      6.77 o 
   3  23   4       69.99       72.54      7.49 o 
   0  24   4       19.20       12.39      5.97 o 
   1  24   4      385.40      401.94     10.38 o 
   1   0   5     2796.22     2841.06     18.44 o 
   2   0   5      585.59      592.36      6.73 o 
   3   0   5     1291.48     1173.18     10.27 o 
   4   0   5      425.37      518.00      7.54 o 
   5   0   5      801.12      777.76      9.47 o 
   6   0   5      573.47      566.94     10.54 o 
   7   0   5      136.72      117.42      5.48 o 
   8   0   5       21.31       16.34      3.58 o 
   9   0   5      162.47      143.11      6.59 o 
  10   0   5      113.82       95.71      5.91 o 
  11   0   5      228.62      208.28     10.01 o 
  12   0   5       12.24        9.07      4.08 o 
  13   0   5      171.46      151.64     11.33 o 
   0   1   5        2.10        1.46      1.01 o 
   1   1   5        2.39        0.39      0.73 o 
   2   1   5      577.41      556.15      5.12 o 
   3   1   5       64.23       65.72      1.74 o 
   4   1   5      246.21      224.88      4.09 o 
   5   1   5      729.95      810.66      7.58 o 
   6   1   5      997.32     1013.02     10.15 o 
   7   1   5      325.40      355.89      6.19 o 
   8   1   5       73.22       63.38      3.21 o 
   9   1   5      194.74      180.85      5.02 o 
  10   1   5        5.59        3.39      1.77 o 
  11   1   5      116.01      117.88      7.13 o 
  12   1   5       21.08       17.91      3.30 o 
  13   1   5      106.17      106.79      6.19 o 
   1   2   5       15.74       18.13      1.09 o 
   2   2   5      684.75      748.29      5.40 o 
   3   2   5      990.15     1020.08      7.28 o 
   4   2   5        1.56        1.48      1.04 o 
   5   2   5      448.60      459.95      5.66 o 
   6   2   5        2.86       -0.76      1.33 o 
   7   2   5     1883.21     1716.81     14.38 o 
   8   2   5        3.57        3.42      1.65 o 
   9   2   5      365.85      345.96      7.17 o 
  10   2   5       45.73       28.79      2.86 o 
  11   2   5       58.13       72.22      4.77 o 
  12   2   5       11.38       12.15      3.05 o 
  13   2   5      331.30      356.91      9.82 o 
   0   3   5     1600.95     1649.52     12.59 o 
   1   3   5      265.03      252.55      3.09 o 
   2   3   5       28.56       24.84      1.38 o 
   3   3   5      941.39      951.73      7.07 o 
   4   3   5      469.35      459.00      5.01 o 
   5   3   5      108.34      108.41      3.00 o 
   6   3   5      469.92      513.86      7.09 o 
   7   3   5       12.63       18.99      2.09 o 
   8   3   5        0.68       -1.65      1.68 o 
   9   3   5      215.36      203.51      5.27 o 
  10   3   5      164.61      174.22      5.77 o 
  11   3   5      197.68      204.76      6.90 o 
  12   3   5      200.60      179.21      7.11 o 
  13   3   5       48.82       55.48      4.89 o 
   1   4   5     1060.10      981.33      6.36 o 
   2   4   5       86.42       79.21      2.13 o 
   3   4   5     2290.44     2221.82     12.22 o 
   4   4   5      991.19     1023.99      7.63 o 
   5   4   5     1180.68     1171.81      9.16 o 
   6   4   5       38.37       38.44      2.47 o 
   7   4   5       25.59       33.65      2.82 o 
   8   4   5       10.28        8.72      1.89 o 
   9   4   5        0.03        1.71      1.60 o 
  10   4   5       90.09       93.10      4.12 o 
  11   4   5        9.91        4.55      2.48 o 
  12   4   5       87.23       73.66      5.07 o 
   0   5   5     1576.21     1677.27     14.49 o 
   1   5   5      749.06      718.74      6.11 o 
   2   5   5      304.60      243.89      3.44 o 
   3   5   5      611.31      603.56      5.61 o 
   4   5   5      159.17      181.02      3.20 o 
   5   5   5       12.10       16.08      1.58 o 
   6   5   5      720.30      714.67      8.53 o 
   7   5   5       15.15       14.42      2.01 o 
   8   5   5       19.47       14.90      2.18 o 
   9   5   5      200.47      226.94      5.53 o 
  10   5   5       58.61       47.94      3.33 o 
  11   5   5      187.95      223.22      8.08 o 
  12   5   5        0.59       -0.09      2.30 o 
   1   6   5      132.98       99.89      2.02 o 
   2   6   5      511.53      556.01      5.30 o 
   3   6   5     1645.53     1644.33     10.25 o 
   4   6   5      107.04       96.29      2.55 o 
   5   6   5     2019.12     1946.29     12.81 o 
   6   6   5      422.49      398.63      6.34 o 
   7   6   5      393.30      355.04      6.32 o 
   8   6   5        1.75       -0.46      1.51 o 
   9   6   5      391.75      367.89      7.21 o 
  10   6   5      122.86      123.69      5.09 o 
  11   6   5       74.90       89.37      5.17 o 
  12   6   5        0.94        0.34      2.40 o 
   0   7   5     1709.11     1774.99     15.03 o 
   1   7   5      806.81      683.14      5.82 o 
   2   7   5      830.08      801.37      6.55 o 
   3   7   5      418.94      424.55      4.82 o 
   4   7   5       67.85       85.01      2.44 o 
   5   7   5       22.75       26.15      1.90 o 
   6   7   5      163.11      159.59      4.25 o 
   7   7   5       29.47       30.92      2.52 o 
   8   7   5        4.49        4.02      1.75 o 
   9   7   5      124.42       99.09      4.16 o 
  10   7   5       66.23       48.19      3.67 o 
  11   7   5       92.53       86.80      5.14 o 
  12   7   5       29.79       14.57      3.69 o 
   1   8   5        0.11        2.48      0.95 o 
   2   8   5      691.73      719.09      6.22 o 
   3   8   5      893.27      940.42      7.50 o 
   4   8   5      841.44      786.85      6.99 o 
   5   8   5     1578.76     1517.22     11.23 o 
   6   8   5       10.29        7.88      1.68 o 
   7   8   5      177.44      183.86      5.24 o 
   8   8   5       33.69       33.59      2.96 o 
   9   8   5      219.19      200.18      5.85 o 
  10   8   5       89.04       85.90      4.99 o 
  11   8   5        2.08        1.18      2.68 o 
  12   8   5        0.23        2.13      2.76 o 
   0   9   5     1021.63     1062.23     11.74 o 
   1   9   5     1017.36     1018.60      8.14 o 
   2   9   5      231.25      261.89      4.12 o 
   3   9   5     2241.99     2248.54     14.77 o 
   4   9   5       11.72        7.67      1.51 o 
   5   9   5      812.73      815.59      8.63 o 
   6   9   5      105.88       92.90      3.65 o 
   7   9   5      302.87      261.60      6.11 o 
   8   9   5      366.91      362.64      7.38 o 
   9   9   5      277.32      287.32      6.94 o 
  10   9   5      184.07      187.96      6.75 o 
  11   9   5      102.62       90.37      6.01 o 
  12   9   5        9.82        9.15      3.36 o 
   1  10   5        0.02        0.53      1.20 o 
   2  10   5      623.67      688.70      7.53 o 
   3  10   5      669.85      632.33      7.34 o 
   4  10   5      418.18      395.42      5.49 o 
   5  10   5     1649.61     1586.13     12.79 o 
   6  10   5       48.38       48.99      3.06 o 
   7  10   5      246.47      230.05      5.83 o 
   8  10   5        1.02        0.45      1.82 o 
   9  10   5      105.49       89.19      4.42 o 
  10  10   5        0.08        4.77      2.44 o 
  11  10   5       19.27       11.72      3.40 o 
   0  11   5      247.34      285.39      7.61 o 
   1  11   5      179.95      208.97      4.72 o 
   2  11   5      106.47       92.95      3.14 o 
   3  11   5       38.67       35.68      2.61 o 
   4  11   5     1576.84     1528.52     12.51 o 
   5  11   5        3.72        0.70      1.63 o 
   6  11   5      517.85      499.04      7.71 o 
   7  11   5        0.38        2.18      1.86 o 
   8  11   5        0.26        3.94      2.07 o 
   9  11   5      557.20      557.60      9.72 o 
  10  11   5      121.83      118.95      5.79 o 
  11  11   5      217.51      232.66     10.82 o 
   1  12   5      104.25      144.29      4.13 o 
   2  12   5      348.98      344.10      6.08 o 
   3  12   5      513.61      594.60      7.44 o 
   4  12   5     1434.12     1453.75     12.39 o 
   5  12   5      556.28      533.44      7.92 o 
   6  12   5      283.05      259.61      5.73 o 
   7  12   5       30.08       20.79      2.81 o 
   8  12   5      457.74      469.42      9.49 o 
   9  12   5       29.53       23.55      3.20 o 
  10  12   5       23.77       15.18      3.43 o 
  11  12   5        0.46        1.09      3.08 o 
   0  13   5       63.21       74.90      4.62 o 
   1  13   5      620.41      682.73      8.73 o 
   2  13   5        0.72        0.00      1.46 o 
   3  13   5       32.14       24.73      2.34 o 
   4  13   5       27.65       28.61      2.51 o 
   5  13   5      256.84      293.07      6.05 o 
   6  13   5      171.00      183.40      5.01 o 
   7  13   5       45.74       44.55      3.67 o 
   8  13   5       18.12       17.82      4.44 o 
   9  13   5       46.12       43.69      4.04 o 
  10  13   5        1.24        3.73      2.77 o 
   1  14   5      143.34      153.03      4.37 o 
   2  14   5       50.28       57.09      3.05 o 
   3  14   5      175.02      186.99      4.84 o 
   4  14   5       79.40       71.75      3.22 o 
   5  14   5      187.59      176.80      4.92 o 
   6  14   5        9.46        9.75      2.03 o 
   7  14   5       25.79       25.88      3.26 o 
   8  14   5        8.83        8.04      2.44 o 
   9  14   5        2.83        4.75      2.47 o 
  10  14   5       26.56       23.28      3.94 o 
   0  15   5       91.93       65.93      4.62 o 
   1  15   5       23.96       28.84      2.49 o 
   2  15   5      122.58      102.42      3.97 o 
   3  15   5       43.88       26.20      2.49 o 
   4  15   5       60.87       64.30      3.37 o 
   5  15   5       17.34       32.47      2.77 o 
   6  15   5      439.02      474.75      8.16 o 
   7  15   5       11.54        9.16      2.54 o 
   8  15   5       21.47       17.29      3.10 o 
   9  15   5       52.36       52.13      4.42 o 
  10  15   5        7.37        7.42      3.23 o 
   1  16   5       30.83       39.53      2.87 o 
   2  16   5      230.61      207.39      5.27 o 
   3  16   5        0.19        3.91      1.93 o 
   4  16   5       53.84       48.62      3.17 o 
   5  16   5      190.64      175.55      5.18 o 
   6  16   5        2.99        1.27      1.83 o 
   7  16   5      374.63      418.74      9.31 o 
   8  16   5       58.67       56.53      4.36 o 
   9  16   5       45.66       43.73      4.17 o 
   0  17   5        0.14        0.80      2.26 o 
   1  17   5        4.20       17.30      2.25 o 
   2  17   5      136.98      118.08      4.39 o 
   3  17   5       51.88       48.74      3.19 o 
   4  17   5       20.83       15.57      2.28 o 
   5  17   5       24.98       26.39      2.97 o 
   6  17   5      170.10      169.25      7.07 o 
   7  17   5       44.23       45.07      4.07 o 
   8  17   5       11.30        7.94      2.84 o 
   1  18   5       91.10       90.35      4.05 o 
   2  18   5      119.71       96.37      4.19 o 
   3  18   5       79.25       78.42      3.90 o 
   4  18   5       15.06       14.98      2.34 o 
   5  18   5      212.07      212.03      7.01 o 
   6  18   5       56.09       50.70      3.92 o 
   7  18   5      136.39      140.98      6.90 o 
   8  18   5       71.71       72.60      5.65 o 
   0  19   5        5.48        4.17      3.37 o 
   1  19   5      251.75      259.63      7.48 o 
   2  19   5      135.05      121.67      5.43 o 
   3  19   5      234.10      207.06      6.27 o 
   4  19   5       24.23       16.64      2.73 o 
   5  19   5       19.54       15.43      3.20 o 
   6  19   5      151.32      153.17      5.96 o 
   7  19   5       15.48       15.38      3.66 o 
   1  20   5      112.51       99.15      5.36 o 
   2  20   5       60.94       50.63      4.30 o 
   3  20   5      216.70      207.05      9.19 o 
   4  20   5        6.08        5.44      3.01 o 
   5  20   5      293.55      330.88      9.86 o 
   6  20   5        0.31        5.17      3.23 o 
   0  21   5        3.16       -0.14      3.11 o 
   1  21   5      124.39      121.52      9.10 o 
   2  21   5        1.72        5.00      2.69 o 
   3  21   5      287.33      295.50      8.46 o 
   4  21   5        4.51        4.87      3.02 o 
   5  21   5       58.68       88.94      8.31 o 
   1  22   5        2.09        1.08      2.45 o 
   2  22   5       15.54       13.22      3.30 o 
   3  22   5       12.63       10.08      3.15 o 
   4  22   5       12.00       20.49      4.09 o 
   0  23   5       22.36       38.24      6.09 o 
   1  23   5      214.09      219.14      7.99 o 
   2  23   5       20.88       16.21      3.49 o 
   0   0   6      837.19      846.24     12.50 o 
   1   0   6      144.88      181.69      4.05 o 
   2   0   6      195.57      181.92      4.08 o 
   3   0   6       85.86       64.61      2.69 o 
   4   0   6       64.97       63.24      3.23 o 
   5   0   6      769.40      838.53     15.57 o 
   6   0   6      118.07      140.42      5.95 o 
   7   0   6      902.84      819.82     13.97 o 
   8   0   6       29.63       36.70      4.08 o 
   9   0   6      119.41      120.40      8.56 o 
  10   0   6        1.59        3.06      2.75 o 
  11   0   6      449.66      445.93     17.26 o 
  12   0   6       23.47       31.75      9.70 o 
   1   1   6      130.93      112.07      3.10 o 
   2   1   6      643.92      633.86      5.34 o 
   3   1   6        6.83        4.19      1.04 o 
   4   1   6       16.16       12.39      1.28 o 
   5   1   6      146.32      122.33      3.77 o 
   6   1   6      164.22      121.50      3.92 o 
   7   1   6      330.72      318.41      7.06 o 
   8   1   6      150.91      110.85      4.16 o 
   9   1   6       25.81       28.11      2.72 o 
  10   1   6        0.72       -0.26      1.91 o 
  11   1   6       14.83       15.03      3.18 o 
  12   1   6        0.04        1.44      2.74 o 
   0   2   6      246.13      285.07      4.98 o 
   1   2   6      998.69      961.90      6.76 o 
   2   2   6      161.08      160.54      2.99 o 
   3   2   6       58.82       50.16      1.93 o 
   4   2   6       18.48       11.64      1.30 o 
   5   2   6      307.88      309.57      5.60 o 
   6   2   6        2.38        0.15      1.39 o 
   7   2   6      447.02      439.36      7.18 o 
   8   2   6       74.25       80.50      3.69 o 
   9   2   6        0.25        0.28      1.74 o 
  10   2   6        0.39       -0.77      2.05 o 
  11   2   6       70.84       75.51      6.82 o 
  12   2   6        0.88        2.34      2.84 o 
   1   3   6        1.70       -0.03      0.83 o 
   2   3   6      460.09      490.05      5.13 o 
   3   3   6      239.62      212.59      3.51 o 
   4   3   6        2.90        1.93      1.14 o 
   5   3   6      496.60      463.98      6.59 o 
   6   3   6      118.86      100.72      3.63 o 
   7   3   6      520.46      520.61      8.81 o 
   8   3   6       62.03       52.89      3.21 o 
   9   3   6       21.82       22.46      2.62 o 
  10   3   6       59.23       53.77      3.60 o 
  11   3   6       14.41       14.44      3.37 o 
  12   3   6       21.85       14.99      3.32 o 
   0   4   6       29.75       18.07      1.81 o 
   1   4   6     1541.29     1616.76     10.13 o 
   2   4   6       60.89       85.27      2.51 o 
   3   4   6      506.37      502.67      5.38 o 
   4   4   6      388.65      389.59      4.84 o 
   5   4   6      280.96      274.14      4.88 o 
   6   4   6      154.59      168.89      4.47 o 
   7   4   6       88.52       83.16      3.61 o 
   8   4   6       43.61       36.99      2.88 o 
   9   4   6       12.31       10.52      2.40 o 
  10   4   6        6.56        1.12      1.88 o 
  11   4   6      111.01      138.30      5.68 o 
  12   4   6       40.85       39.38      4.26 o 
   1   5   6        7.14       12.62      1.27 o 
   2   5   6        9.56        4.92      1.14 o 
   3   5   6      423.94      428.90      5.03 o 
   4   5   6      170.80      150.74      3.23 o 
   5   5   6      663.38      692.42      8.29 o 
   6   5   6      263.74      246.78      5.31 o 
   7   5   6      460.69      477.50      7.58 o 
   8   5   6       97.29       94.15      3.98 o 
   9   5   6       23.91       23.57      2.57 o 
  10   5   6      154.97      158.76      5.31 o 
  11   5   6        3.67        4.21      2.42 o 
  12   5   6      131.30      147.96      7.60 o 
   0   6   6      313.65      315.51      6.41 o 
   1   6   6      167.99      158.56      3.17 o 
   2   6   6       29.91       36.50      1.81 o 
   3   6   6       36.52       29.93      1.78 o 
   4   6   6      509.49      512.94      5.74 o 
   5   6   6      355.24      320.62      5.92 o 
   6   6   6     1247.15     1261.79     12.22 o 
   7   6   6      343.38      363.21      6.63 o 
   8   6   6        0.05       -0.49      1.52 o 
   9   6   6      304.20      324.54      8.09 o 
  10   6   6      226.95      237.79      7.68 o 
  11   6   6      348.03      355.27      8.42 o 
  12   6   6        0.72        1.71      2.99 o 
   1   7   6      457.77      448.52      5.00 o 
   2   7   6      119.02      134.96      2.99 o 
   3   7   6     2470.13     2413.69     13.93 o 
   4   7   6      247.88      245.57      4.39 o 
   5   7   6      983.09      993.62      9.09 o 
   6   7   6       47.15       43.97      2.64 o 
   7   7   6      204.61      198.22      5.06 o 
   8   7   6       29.79       28.15      2.67 o 
   9   7   6       22.78       28.34      3.09 o 
  10   7   6      128.58      114.30      5.14 o 
  11   7   6       86.54       80.20      5.26 o 
   0   8   6      427.66      500.39      8.03 o 
   1   8   6      358.49      372.13      5.13 o 
   2   8   6      515.11      549.22      6.22 o 
   3   8   6      852.83      810.96      8.11 o 
   4   8   6      144.25      132.65      5.04 o 
   5   8   6     3252.34     3216.00     21.55 o 
   6   8   6      238.67      254.31      5.61 o 
   7   8   6       18.05       17.18      2.41 o 
   8   8   6       15.24       18.23      2.59 o 
   9   8   6      147.77      157.86      5.60 o 
  10   8   6      165.44      185.40      6.28 o 
  11   8   6      254.65      293.77      8.56 o 
   1   9   6       35.38       35.18      2.49 o 
   2   9   6     1645.90     1622.97     12.55 o 
   3   9   6     1063.92     1082.56     12.58 o 
   4   9   6     1354.44     1360.98     11.20 o 
   5   9   6      479.82      508.49      7.06 o 
   6   9   6       81.77       79.94      3.58 o 
   7   9   6       64.38       71.44      4.16 o 
   8   9   6       58.43       59.91      3.81 o 
   9   9   6        7.94        7.80      2.34 o 
  10   9   6        1.41        4.90      2.80 o 
  11   9   6       11.32        8.12      3.06 o 
   0  10   6     1638.27     1675.99     19.94 o 
   1  10   6     1794.32     1680.07     14.11 o 
   2  10   6       57.05       72.14      3.22 o 
   3  10   6       68.43       66.46      3.26 o 
   4  10   6     1105.01     1068.85     10.38 o 
   5  10   6       28.12       35.11      2.72 o 
   6  10   6      106.67       97.40      5.61 o 
   7  10   6      450.19      434.82      8.96 o 
   8  10   6       10.64        8.10      2.37 o 
   9  10   6       36.92       37.31      3.47 o 
  10  10   6       62.76       66.18      4.35 o 
  11  10   6        9.66       19.77      3.56 o 
   1  11   6       32.58       31.45      2.49 o 
   2  11   6       92.38      101.99      3.75 o 
   3  11   6      160.07      154.75      4.59 o 
   4  11   6        3.57        3.33      1.60 o 
   5  11   6      243.77      222.02      6.04 o 
   6  11   6       15.16       10.24      2.51 o 
   7  11   6      344.45      373.32      8.47 o 
   8  11   6       70.12       79.52      4.74 o 
   9  11   6      239.30      263.51      7.75 o 
  10  11   6        1.81       -0.13      2.35 o 
   0  12   6        0.25        1.39      2.00 o 
   1  12   6       40.51       28.44      2.39 o 
   2  12   6       24.61       21.73      2.27 o 
   3  12   6        1.75       -1.38      1.45 o 
   4  12   6      124.66      134.91      4.64 o 
   5  12   6        0.06        2.01      1.62 o 
   6  12   6      357.19      370.48      7.62 o 
   7  12   6      436.12      437.94      9.27 o 
   8  12   6        6.40        6.56      2.44 o 
   9  12   6      149.39      159.93      6.50 o 
  10  12   6        8.85        9.30      2.87 o 
   1  13   6        3.19        5.62      1.71 o 
   2  13   6        7.14        8.02      1.84 o 
   3  13   6      144.56      115.68      4.13 o 
   4  13   6       86.33       88.76      3.55 o 
   5  13   6      105.84      114.99      4.29 o 
   6  13   6      209.94      223.64      7.47 o 
   7  13   6       73.58       89.10      5.28 o 
   8  13   6      247.38      247.79      7.39 o 
   9  13   6        0.01       -2.65      2.25 o 
  10  13   6        0.00        5.61      3.12 o 
   0  14   6       11.06        3.38      2.31 o 
   1  14   6      473.61      421.47      7.24 o 
   2  14   6        0.04        2.95      1.54 o 
   3  14   6      114.98      128.11      5.11 o 
   4  14   6        1.85        1.40      1.62 o 
   5  14   6        0.69        1.99      1.69 o 
   6  14   6        3.31        6.09      2.15 o 
   7  14   6      170.96      197.13      6.23 o 
   8  14   6       61.52       71.02      4.82 o 
   9  14   6       16.78       11.52      3.07 o 
   1  15   6        0.00        0.04      1.46 o 
   2  15   6       13.23        7.23      1.80 o 
   3  15   6       74.96       70.79      3.71 o 
   4  15   6        0.86        1.90      1.81 o 
   5  15   6       78.46       64.17      3.77 o 
   6  15   6       50.01       66.86      5.03 o 
   7  15   6      113.01      131.39      5.46 o 
   8  15   6       25.63       20.79      3.42 o 
   9  15   6        0.01        4.13      2.65 o 
   0  16   6        0.87       -1.11      2.10 o 
   1  16   6        5.08        3.89      1.77 o 
   2  16   6       48.75       45.69      3.21 o 
   3  16   6       24.75       29.50      2.79 o 
   4  16   6       77.29       76.96      4.21 o 
   5  16   6        0.59       -1.15      1.85 o 
   6  16   6       47.51       45.95      3.78 o 
   7  16   6       84.02      100.13      5.03 o 
   8  16   6       33.45       30.64      3.78 o 
   1  17   6        8.39        3.92      1.81 o 
   2  17   6      424.08      419.45      7.79 o 
   3  17   6      152.79      152.25      5.38 o 
   4  17   6       43.10       41.00      3.49 o 
   5  17   6      142.69      181.26      6.13 o 
   6  17   6        9.98       14.02      2.89 o 
   7  17   6       94.40      110.51      5.35 o 
   8  17   6        0.69        2.15      2.61 o 
   0  18   6        2.35        4.82      2.86 o 
   1  18   6      241.97      246.62      6.20 o 
   2  18   6        1.84        1.95      1.90 o 
   3  18   6       12.85       16.98      2.46 o 
   4  18   6       48.01       46.02      3.79 o 
   5  18   6       70.12       73.32      4.50 o 
   6  18   6        9.61        6.28      2.64 o 
   7  18   6       91.31       93.96      5.57 o 
   1  19   6        0.01        0.73      1.89 o 
   2  19   6       17.38       15.57      2.57 o 
   3  19   6       24.95       23.88      2.90 o 
   4  19   6       19.66       14.08      3.10 o 
   5  19   6      124.14      121.38      5.97 o 
   6  19   6       37.19       33.51      4.42 o 
   0  20   6        6.55        3.56      3.27 o 
   1  20   6      310.92      318.92      8.74 o 
   2  20   6        0.21       -0.59      2.39 o 
   3  20   6      139.80      143.77      7.71 o 
   4  20   6        2.89       -1.53      2.43 o 
   5  20   6       41.91       40.50      4.24 o 
   1  21   6        4.73        7.24      2.83 o 
   2  21   6       57.60       60.57      4.92 o 
   3  21   6       77.60      109.23      5.97 o 
   4  21   6        2.42        4.59      3.31 o 
   0  22   6       49.05       37.37      6.00 o 
   1  22   6      296.59      270.26      8.58 o 
   2  22   6       23.70       31.99      4.06 o 
   1   0   7      363.48      408.53      6.45 o 
   2   0   7      216.69      234.66      5.77 o 
   3   0   7      110.50      111.54      4.41 o 
   4   0   7      318.94      272.85      6.47 o 
   5   0   7      674.67      613.81     11.72 o 
   6   0   7       68.91       69.02      4.75 o 
   7   0   7        5.29       -0.25      2.30 o 
   8   0   7      226.83      209.51      7.74 o 
   9   0   7      201.01      158.35      7.44 o 
  10   0   7        0.98        3.75      3.06 o 
  11   0   7       52.30       46.33      5.32 o 
   0   1   7     2663.98     2564.42     18.94 o 
   1   1   7      365.18      347.71      4.53 o 
   2   1   7      325.44      361.08      4.67 o 
   3   1   7      121.64       86.28      2.76 o 
   4   1   7        0.11       -0.96      1.17 o 
   5   1   7        9.96        6.39      1.81 o 
   6   1   7       40.43       59.70      3.19 o 
   7   1   7      194.14      215.89      5.38 o 
   8   1   7       64.97       47.71      3.76 o 
   9   1   7      428.88      410.38      7.92 o 
  10   1   7       11.58        5.48      2.22 o 
  11   1   7      122.84      136.07      6.03 o 
   1   2   7      167.87      188.89      3.45 o 
   2   2   7       92.80       93.85      2.66 o 
   3   2   7       79.52       74.38      2.64 o 
   4   2   7        1.02        2.83      1.30 o 
   5   2   7      285.33      292.65      5.71 o 
   6   2   7      220.38      194.28      4.92 o 
   7   2   7       45.77       34.97      2.81 o 
   8   2   7      660.59      633.69      9.35 o 
   9   2   7        7.11        4.99      2.44 o 
  10   2   7        9.49        8.48      2.38 o 
  11   2   7        0.17       -0.07      2.16 o 
   0   3   7      225.72      197.11      5.38 o 
   1   3   7     1627.28     1578.19     10.95 o 
   2   3   7       24.99       34.48      1.89 o 
   3   3   7      332.56      296.20      4.41 o 
   4   3   7       60.83       68.60      2.64 o 
   5   3   7      546.86      553.83      7.86 o 
   6   3   7       69.89       55.59      3.18 o 
   7   3   7      523.39      557.86      9.87 o 
   8   3   7       84.51       81.94      3.94 o 
   9   3   7      146.47      136.96      4.95 o 
  10   3   7       53.52       43.88      3.55 o 
  11   3   7       25.43       35.73      3.79 o 
   1   4   7       64.24       87.31      2.56 o 
   2   4   7      280.16      254.13      4.06 o 
   3   4   7      204.85      176.56      3.55 o 
   4   4   7      311.59      308.26      4.62 o 
   5   4   7     1151.32     1091.89     11.31 o 
   6   4   7      109.32      112.32      4.13 o 
   7   4   7      235.73      220.03      6.29 o 
   8   4   7       25.24       20.12      2.59 o 
   9   4   7      127.90      133.90      4.95 o 
  10   4   7       63.16       53.91      3.79 o 
  11   4   7        9.16        9.13      2.83 o 
   0   5   7       73.03       76.13      3.71 o 
   1   5   7        3.24        2.40      1.25 o 
   2   5   7       71.97       75.85      2.51 o 
   3   5   7     1223.95     1151.99      9.52 o 
   4   5   7      708.69      680.45      6.94 o 
   5   5   7       25.92       33.20      2.66 o 
   6   5   7      316.29      295.25      6.06 o 
   7   5   7        5.49        3.24      2.02 o 
   8   5   7       50.68       58.02      3.50 o 
   9   5   7      146.83      160.35      5.36 o 
  10   5   7       69.45       66.86      4.95 o 
  11   5   7      305.55      342.54      8.59 o 
   1   6   7        0.59        0.57      1.25 o 
   2   6   7        0.17        0.49      1.23 o 
   3   6   7      199.31      183.88      4.29 o 
   4   6   7        0.99        1.36      1.32 o 
   5   6   7      674.50      698.27      8.35 o 
   6   6   7       80.10       68.93      3.77 o 
   7   6   7       74.75       85.95      3.85 o 
   8   6   7       67.37       55.84      3.49 o 
   9   6   7       13.04       14.44      2.68 o 
  10   6   7       82.07       92.82      4.97 o 
  11   6   7        2.33        4.79      2.97 o 
   0   7   7      232.84      215.55      5.75 o 
   1   7   7      365.33      297.08      4.97 o 
   2   7   7       96.26       96.79      3.01 o 
   3   7   7     3364.32     3300.87     19.02 o 
   4   7   7       56.03       58.11      3.01 o 
   5   7   7      135.32      133.68      4.77 o 
   6   7   7        0.00       -2.17      1.57 o 
   7   7   7        0.05       -0.41      1.78 o 
   8   7   7      117.12       86.09      4.45 o 
   9   7   7      132.57      138.77      5.61 o 
  10   7   7        2.54       -0.36      2.37 o 
  11   7   7      449.38      444.24     10.65 o 
   1   8   7      224.35      209.37      5.67 o 
   2   8   7      358.28      363.97      6.34 o 
   3   8   7      810.61      783.60      8.10 o 
   4   8   7       97.91      114.63      3.71 o 
   5   8   7      620.91      626.25      8.67 o 
   6   8   7        0.17       -1.50      1.57 o 
   7   8   7       45.21       43.95      3.40 o 
   8   8   7        0.06       -1.13      1.87 o 
   9   8   7       50.25       47.23      3.83 o 
  10   8   7        4.43        6.78      2.57 o 
  11   8   7       87.13      112.48      6.22 o 
   0   9   7        3.48        4.22      2.32 o 
   1   9   7      168.57      174.59      4.77 o 
   2   9   7      504.07      486.03      7.44 o 
   3   9   7      577.02      526.01     10.40 o 
   4   9   7        5.02       10.23      2.01 o 
   5   9   7      726.37      748.71     10.50 o 
   6   9   7       40.27       57.48      3.64 o 
   7   9   7      179.11      177.32      6.25 o 
   8   9   7      162.49      159.78      6.26 o 
   9   9   7        8.18        6.25      2.35 o 
  10   9   7       20.66       19.19      3.16 o 
   1  10   7       12.21       10.34      1.92 o 
   2  10   7      740.25      731.48      9.28 o 
   3  10   7       19.25       18.50      2.22 o 
   4  10   7      130.76      138.28      4.41 o 
   5  10   7      123.69      126.67      5.17 o 
   6  10   7        7.06        7.57      2.11 o 
   7  10   7       83.98       82.52      4.88 o 
   8  10   7        2.95        3.99      2.24 o 
   9  10   7      170.29      180.97      6.92 o 
  10  10   7        1.86        1.46      2.63 o 
   0  11   7      379.37      408.87      9.90 o 
   1  11   7     1944.77     1842.29     15.80 o 
   2  11   7        0.50       -0.04      1.53 o 
   3  11   7     1147.14     1090.96     11.81 o 
   4  11   7      332.78      327.52      6.98 o 
   5  11   7      436.90      470.39      7.82 o 
   6  11   7      135.54      125.85      5.00 o 
   7  11   7      162.63      175.30      6.35 o 
   8  11   7        2.52        1.07      2.23 o 
   9  11   7        5.44       10.58      2.88 o 
  10  11   7        0.10        0.82      2.60 o 
   1  12   7       34.67       23.22      2.45 o 
   2  12   7       61.51       87.96      3.76 o 
   3  12   7       62.91       49.19      4.04 o 
   4  12   7       35.97       37.09      3.15 o 
   5  12   7      121.27      133.84      5.40 o 
   6  12   7       59.07       57.16      3.93 o 
   7  12   7      167.60      168.17      5.96 o 
   8  12   7       69.59       73.57      6.21 o 
   9  12   7       97.21      100.02      5.98 o 
   0  13   7      181.89      251.88      8.18 o 
   1  13   7        2.90        6.79      1.84 o 
   2  13   7        8.22        8.20      2.36 o 
   3  13   7      128.93      114.39      4.29 o 
   4  13   7      194.74      187.80      5.73 o 
   5  13   7       89.57      102.00      4.68 o 
   6  13   7       40.18       31.55      3.26 o 
   7  13   7      247.61      251.54      7.01 o 
   8  13   7       31.26       30.54      3.82 o 
   9  13   7      265.45      295.65      8.65 o 
   1  14   7       56.69       38.86      2.93 o 
   2  14   7        1.26        4.15      1.73 o 
   3  14   7       27.63       16.80      2.35 o 
   4  14   7       40.21       35.93      3.20 o 
   5  14   7      162.81      150.39      5.55 o 
   6  14   7      244.92      250.66      7.71 o 
   7  14   7       71.28       66.06      4.46 o 
   8  14   7      219.27      219.40      7.66 o 
   0  15   7       96.18      103.52      6.10 o 
   1  15   7       28.25       52.55      3.38 o 
   2  15   7        1.73        0.86      1.70 o 
   3  15   7      135.98      138.35      4.86 o 
   4  15   7        6.41        3.91      2.09 o 
   5  15   7       16.67       12.27      2.59 o 
   6  15   7        1.36        3.35      2.42 o 
   7  15   7       60.76       63.95      4.85 o 
   8  15   7       16.21        9.62      3.21 o 
   1  16   7       27.50       31.56      3.49 o 
   2  16   7       15.34       14.90      2.42 o 
   3  16   7      477.21      482.80      8.54 o 
   4  16   7       51.88       67.03      4.23 o 
   5  16   7      272.19      305.88      7.64 o 
   6  16   7       94.21       97.03      5.55 o 
   7  16   7      177.70      182.34      7.17 o 
   0  17   7      556.88      552.17     18.83 o 
   1  17   7      128.64      138.34      5.04 o 
   2  17   7      105.96      114.46      4.72 o 
   3  17   7       14.82        9.10      2.20 o 
   4  17   7        0.11        2.08      2.05 o 
   5  17   7        5.24        8.38      2.60 o 
   6  17   7        1.01        6.89      2.74 o 
   7  17   7       17.78       19.41      3.55 o 
   1  18   7       50.78       45.78      3.55 o 
   2  18   7        0.02       -0.17      1.88 o 
   3  18   7       11.28        9.61      2.30 o 
   4  18   7        7.11        4.04      2.33 o 
   5  18   7      195.39      226.39      7.09 o 
   6  18   7       33.49       42.56      5.56 o 
   0  19   7       93.63       88.68      6.48 o 
   1  19   7       99.82      103.53      4.84 o 
   2  19   7        0.51        3.62      2.18 o 
   3  19   7       79.96      102.44      5.26 o 
   4  19   7        6.04        4.76      2.91 o 
   5  19   7       31.68       40.42      3.95 o 
   1  20   7        1.35        1.30      2.10 o 
   2  20   7       35.15       43.27      3.73 o 
   3  20   7      115.84      117.06      6.12 o 
   0  21   7        0.44       -0.01      3.66 o 
   1  21   7      167.89      156.20      7.00 o 
   0   0   8     3003.85     2986.97     40.27 o 
   1   0   8      525.26      495.82      8.75 o 
   2   0   8      954.21      927.13     12.36 o 
   3   0   8      808.35      862.89     12.08 o 
   4   0   8       12.87        9.89      3.49 o 
   5   0   8       37.98       35.48      3.97 o 
   6   0   8       39.63       18.53      3.36 o 
   7   0   8       41.76       32.50      4.15 o 
   8   0   8       22.85        6.31      5.83 o 
   9   0   8        0.66        0.45      2.77 o 
  10   0   8        0.15        3.79      3.20 o 
  11   0   8       38.93       41.64      6.56 o 
   1   1   8       50.58       63.01      2.79 o 
   2   1   8       18.50       18.03      1.86 o 
   3   1   8        1.55       -1.60      1.28 o 
   4   1   8      291.48      297.11      5.45 o 
   5   1   8       24.31       30.28      2.67 o 
   6   1   8      370.57      351.72      8.35 o 
   7   1   8        9.27        3.14      1.85 o 
   8   1   8        7.44        4.71      2.10 o 
   9   1   8       31.19       28.20      3.11 o 
  10   1   8      131.89      122.27      6.11 o 
  11   1   8       79.33       59.16      5.49 o 
   0   2   8      305.12      320.17      7.10 o 
   1   2   8       22.06       27.55      2.19 o 
   2   2   8      209.71      210.71      4.24 o 
   3   2   8       47.20       45.97      2.44 o 
   4   2   8        4.45        6.30      1.65 o 
   5   2   8      144.24      168.17      4.77 o 
   6   2   8        1.98        1.18      1.73 o 
   7   2   8      404.90      388.49      7.41 o 
   8   2   8      157.18      160.66      5.33 o 
   9   2   8       89.89       87.10      4.47 o 
  10   2   8       56.50       56.31      4.60 o 
  11   2   8      106.89      117.43      5.40 o 
   1   3   8       72.73       87.54      3.05 o 
   2   3   8      195.71      202.04      4.45 o 
   3   3   8       90.07       85.15      3.04 o 
   4   3   8      510.10      501.23      7.95 o 
   5   3   8      287.84      311.41      6.27 o 
   6   3   8      243.12      244.97      5.80 o 
   7   3   8       20.43       18.85      2.56 o 
   8   3   8        4.10        4.44      2.09 o 
   9   3   8        1.95        5.83      2.24 o 
  10   3   8       28.49       18.16      3.02 o 
   0   4   8       21.95       22.26      2.76 o 
   1   4   8       40.75       35.30      2.89 o 
   2   4   8      374.06      382.83      5.99 o 
   3   4   8      249.95      255.67      5.24 o 
   4   4   8      441.24      421.28      7.01 o 
   5   4   8       54.06       48.71      3.09 o 
   6   4   8      199.48      194.48      5.26 o 
   7   4   8      108.77      108.15      4.39 o 
   8   4   8       88.30       84.93      4.25 o 
   9   4   8      125.62      131.03      5.19 o 
  10   4   8      317.15      344.44      7.93 o 
   1   5   8        1.01       -1.90      1.27 o 
   2   5   8       65.23       54.03      2.62 o 
   3   5   8       11.16       10.11      1.86 o 
   4   5   8       24.48       23.13      2.27 o 
   5   5   8      244.44      246.40      5.65 o 
   6   5   8       82.57       90.96      5.45 o 
   7   5   8      157.26      162.53      5.20 o 
   8   5   8       29.03       31.33      3.10 o 
   9   5   8        0.01        2.07      2.35 o 
  10   5   8        6.04        7.36      2.84 o 
   0   6   8       69.55       74.13      4.01 o 
   1   6   8      259.01      257.30      6.14 o 
   2   6   8      354.25      364.23      5.58 o 
   3   6   8      647.77      683.90      8.04 o 
   4   6   8      542.05      572.40      8.19 o 
   5   6   8      622.72      596.92      9.38 o 
   6   6   8      963.57      984.06     12.61 o 
   7   6   8        4.94        2.85      2.03 o 
   8   6   8      167.54      181.95      6.15 o 
   9   6   8      108.18      110.81      5.31 o 
  10   6   8       32.96       42.57      4.65 o 
   1   7   8        3.98        3.88      1.73 o 
   2   7   8      198.90      197.71      4.98 o 
   3   7   8        2.66        2.87      1.65 o 
   4   7   8       53.36       45.81      3.24 o 
   5   7   8      424.33      408.99      7.83 o 
   6   7   8       78.14       83.06      4.30 o 
   7   7   8      258.79      235.14      6.48 o 
   8   7   8       17.11       20.76      2.99 o 
   9   7   8       17.54       19.28      3.13 o 
  10   7   8        3.98        7.77      2.88 o 
   0   8   8       23.36       28.20      3.65 o 
   1   8   8      492.42      532.02      7.94 o 
   2   8   8      547.82      569.37      8.30 o 
   3   8   8        2.86        1.58      1.60 o 
   4   8   8       12.20       13.59      2.46 o 
   5   8   8       70.79       82.97      4.59 o 
   6   8   8      158.24      141.56      5.79 o 
   7   8   8       70.85       67.59      4.57 o 
   8   8   8        3.45        0.49      2.27 o 
   9   8   8       40.02       46.06      4.45 o 
  10   8   8       68.89       70.72      5.64 o 
   1   9   8        3.13        2.31      1.52 o 
   2   9   8       14.78       12.95      3.09 o 
   3   9   8       18.22       21.63      2.66 o 
   4   9   8      120.83      121.39      4.78 o 
   5   9   8      107.56      131.30      6.21 o 
   6   9   8       19.17       18.00      2.97 o 
   7   9   8       39.54       37.40      3.78 o 
   8   9   8       23.56       32.48      3.80 o 
   9   9   8       40.68       49.61      4.53 o 
   0  10   8        2.59        3.06      2.46 o 
   1  10   8      908.08      815.39     10.24 o 
   2  10   8      475.85      514.74      8.68 o 
   3  10   8       28.98       21.34      2.34 o 
   4  10   8        2.01        0.87      1.73 o 
   5  10   8      212.22      221.27      6.80 o 
   6  10   8       94.83       88.57      5.61 o 
   7  10   8      100.61       96.85      5.36 o 
   8  10   8       22.13       26.79      3.78 o 
   9  10   8        2.50        9.91      3.22 o 
   1  11   8        7.88        9.09      2.66 o 
   2  11   8      519.42      468.36      7.89 o 
   3  11   8        2.83        3.82      1.77 o 
   4  11   8      213.59      210.66      5.96 o 
   5  11   8       70.73       72.28      4.62 o 
   6  11   8       94.17      105.54      5.37 o 
   7  11   8       66.59       77.21      5.57 o 
   8  11   8        0.31        2.01      2.55 o 
   9  11   8       53.97       64.24      6.28 o 
   0  12   8       56.52       58.92      6.24 o 
   1  12   8      546.08      543.07      8.60 o 
   2  12   8      217.72      230.31      6.12 o 
   3  12   8      184.11      171.66      5.23 o 
   4  12   8       96.49      109.75      4.83 o 
   5  12   8        2.73        2.09      2.29 o 
   6  12   8       11.68       17.83      3.15 o 
   7  12   8       43.53       37.14      4.41 o 
   8  12   8       30.00       33.30      4.80 o 
   1  13   8      109.89      103.48      4.29 o 
   2  13   8      105.95       73.30      3.82 o 
   3  13   8      164.90      152.91      5.12 o 
   4  13   8      129.99      118.81      5.07 o 
   5  13   8       36.95       36.85      3.81 o 
   6  13   8       90.52       98.55      5.49 o 
   7  13   8      138.31      151.92      7.33 o 
   8  13   8        3.49        2.67      2.91 o 
   0  14   8      568.40      519.01     13.61 o 
   1  14   8        6.60        8.77      2.13 o 
   2  14   8      560.09      529.71      8.86 o 
   3  14   8       65.41       68.41      4.22 o 
   4  14   8       37.44       44.27      4.37 o 
   5  14   8        1.10        3.27      2.36 o 
   6  14   8        4.35        8.33      2.82 o 
   7  14   8      195.52      201.08      7.60 o 
   1  15   8       19.91       17.62      2.75 o 
   2  15   8       43.86       39.25      3.19 o 
   3  15   8       84.88       91.04      4.73 o 
   4  15   8       24.38       21.53      3.09 o 
   5  15   8       81.65       86.37      5.34 o 
   6  15   8      304.83      347.97      9.38 o 
   7  15   8        0.04        4.08      3.58 o 
   0  16   8      217.67      213.56      8.69 o 
   1  16   8       16.71       21.06      4.50 o 
   2  16   8      104.45      115.38      4.84 o 
   3  16   8       38.50       51.57      4.36 o 
   4  16   8        2.71        4.70      2.35 o 
   5  16   8        3.59        4.98      2.64 o 
   6  16   8        1.64        4.48      2.85 o 
   1  17   8       49.23       35.36      3.21 o 
   2  17   8       10.33       12.98      2.74 o 
   3  17   8       68.48       72.83      5.75 o 
   4  17   8      118.51      133.48      6.15 o 
   5  17   8       16.94       22.91      3.59 o 
   0  18   8      162.93      178.07      8.54 o 
   1  18   8       40.87       46.06      4.17 o 
   2  18   8       66.48       62.17      4.15 o 
   3  18   8      199.63      222.81      7.13 o 
   4  18   8        8.61        4.59      2.52 o 
   1  19   8       96.49       92.59      6.37 o 
   2  19   8        5.78       10.32      2.67 o 
   3  19   8      149.93      163.16      6.53 o 
   1   0   9       49.08       50.73      4.34 o 
   2   0   9     1027.34      973.04     17.23 o 
   3   0   9       64.78       86.74      4.84 o 
   4   0   9     1226.45     1207.41     21.23 o 
   5   0   9        0.52       -4.20      2.81 o 
   6   0   9      175.69      183.81      7.68 o 
   7   0   9       23.93       17.85      5.12 o 
   8   0   9       46.81       40.80      5.03 o 
   9   0   9       20.36       16.64      4.02 o 
  10   0   9       25.51       27.71      4.92 o 
   0   1   9       62.93       48.06      4.87 o 
   1   1   9      322.22      328.90      6.22 o 
   2   1   9      385.11      340.30      5.99 o 
   3   1   9      112.93      102.34      3.71 o 
   4   1   9      416.18      398.28     11.08 o 
   5   1   9      352.63      367.04      7.13 o 
   6   1   9       33.04       23.68      3.50 o 
   7   1   9       94.92       83.64      4.25 o 
   8   1   9       31.39       26.98      3.02 o 
   9   1   9       15.67       12.00      4.03 o 
  10   1   9      187.88      171.97      6.25 o 
   1   2   9        5.89        3.01      2.19 o 
   2   2   9       24.77       23.52      2.29 o 
   3   2   9      367.84      376.54      6.61 o 
   4   2   9      174.68      170.83      4.97 o 
   5   2   9       54.70       57.10      3.47 o 
   6   2   9       66.37       76.44      3.91 o 
   7   2   9       12.41       13.61      2.49 o 
   8   2   9       65.33       73.33      4.16 o 
   9   2   9       21.08       20.82      3.05 o 
  10   2   9        6.74        5.89      2.73 o 
   0   3   9      590.84      571.17     11.58 o 
   1   3   9       93.30       97.68      3.56 o 
   2   3   9      867.70      812.81      9.29 o 
   3   3   9      320.38      319.50      6.04 o 
   4   3   9      950.99      925.78     11.95 o 
   5   3   9       66.55       70.32      3.67 o 
   6   3   9       10.08        6.95      2.10 o 
   7   3   9        6.55        3.53      2.08 o 
   8   3   9       28.12       36.39      4.50 o 
   9   3   9       51.81       58.25      4.24 o 
   1   4   9      109.29      107.48      3.90 o 
   2   4   9        3.04        0.41      1.51 o 
   3   4   9      114.57      131.13      4.11 o 
   4   4   9      185.55      175.83      5.37 o 
   5   4   9      116.85      116.05      5.53 o 
   6   4   9      130.53      123.35      4.69 o 
   7   4   9        5.17        6.45      2.21 o 
   8   4   9       89.47       87.95      4.52 o 
   9   4   9        1.74        0.36      2.43 o 
   0   5   9      154.63      148.61      6.09 o 
   1   5   9       67.90       63.42      3.07 o 
   2   5   9        0.53       -0.82      1.54 o 
   3   5   9      244.85      245.45      5.23 o 
   4   5   9       21.54       19.96      2.63 o 
   5   5   9       13.05       16.69      2.84 o 
   6   5   9      416.96      398.79      8.30 o 
   7   5   9       54.23       55.21      4.11 o 
   8   5   9      295.13      304.77      7.87 o 
   9   5   9       19.04       21.14      4.30 o 
   1   6   9      102.16      120.44      4.26 o 
   2   6   9       23.59       24.53      2.52 o 
   3   6   9      239.71      241.08      5.62 o 
   4   6   9       35.85       44.68      3.75 o 
   5   6   9      342.85      358.41     11.73 o 
   6   6   9       34.49       35.85      4.05 o 
   7   6   9       21.27       26.95      3.29 o 
   8   6   9        8.54        9.12      2.80 o 
   9   6   9       26.27       28.65      3.70 o 
   0   7   9     1900.58     1902.01     23.34 o 
   1   7   9        6.24        1.51      1.70 o 
   2   7   9      189.05      178.05      5.46 o 
   3   7   9        9.31        7.28      2.21 o 
   4   7   9      112.19      100.33      5.61 o 
   5   7   9        0.34        0.38      2.39 o 
   6   7   9      677.61      706.92     13.70 o 
   7   7   9       40.09       42.05      4.19 o 
   8   7   9      262.56      260.94      8.20 o 
   9   7   9        4.48        0.01      2.76 o 
   1   8   9      144.03      155.29      4.86 o 
   2   8   9      266.05      282.92      6.20 o 
   3   8   9       91.21       83.92      4.56 o 
   4   8   9        0.04        2.39      2.38 o 
   5   8   9      118.35      130.92      6.50 o 
   6   8   9      134.38      128.91      6.55 o 
   7   8   9        1.97        2.46      2.82 o 
   8   8   9       52.49       41.16      4.25 o 
   9   8   9       52.49       49.68      4.85 o 
   0   9   9      470.47      499.82     11.61 o 
   1   9   9      739.77      716.61      9.86 o 
   2   9   9       31.91       28.40      2.70 o 
   3   9   9       25.12       23.46      2.98 o 
   4   9   9       42.19       40.18      4.27 o 
   5   9   9       37.47       41.08      4.39 o 
   6   9   9        9.94       14.21      3.78 o 
   7   9   9       51.25       50.92      8.23 o 
   8   9   9      146.11      161.61      7.70 o 
   1  10   9       13.84       14.48      2.39 o 
   2  10   9       34.62       27.78      2.69 o 
   3  10   9      342.29      314.96      9.75 o 
   4  10   9       96.81      105.70      6.06 o 
   5  10   9      127.48      141.12      6.76 o 
   6  10   9      144.02      145.01      7.09 o 
   7  10   9       25.41       16.04      3.60 o 
   8  10   9       16.49       14.46      3.65 o 
   0  11   9      209.73      249.71      8.62 o 
   1  11   9        6.36        4.70      1.85 o 
   2  11   9       39.77       50.81      3.56 o 
   3  11   9        0.00       -2.04      1.71 o 
   4  11   9       94.74       94.28      5.80 o 
   5  11   9       17.11       14.93      3.25 o 
   6  11   9        1.54        2.51      2.58 o 
   7  11   9       24.41       22.92      4.64 o 
   1  12   9       42.07       32.75      3.47 o 
   2  12   9       50.23       69.86      4.79 o 
   3  12   9       55.93       44.67      3.61 o 
   4  12   9      312.99      322.54      8.54 o 
   5  12   9       54.40       45.29      4.70 o 
   6  12   9       76.15       72.06      6.24 o 
   7  12   9        2.68        1.96      2.83 o 
   0  13   9      463.74      498.13     12.45 o 
   1  13   9      109.87      106.05      4.57 o 
   2  13   9      186.53      202.06      5.89 o 
   3  13   9      115.27      101.82      4.94 o 
   4  13   9       19.65       11.56      2.94 o 
   5  13   9        3.95        3.96      2.86 o 
   6  13   9       45.32       43.35      4.94 o 
   1  14   9       40.18       19.97      2.72 o 
   2  14   9       35.41       55.90      7.12 o 
   3  14   9        8.32        7.32      2.34 o 
   4  14   9      162.75      169.58      6.21 o 
   5  14   9       39.53       42.34      4.34 o 
   6  14   9       61.39       68.63      5.81 o 
   0  15   9      291.98      296.77     10.13 o 
   1  15   9        0.32        3.29      2.02 o 
   2  15   9      481.74      497.96      9.21 o 
   3  15   9       29.65       28.12      3.42 o 
   4  15   9      472.42      510.76     10.26 o 
   5  15   9       15.49       16.50      3.37 o 
   1  16   9       28.74       22.67      3.02 o 
   2  16   9       14.25       23.17      3.04 o 
   3  16   9        0.04       -2.91      2.10 o 
   4  16   9       71.60       90.35      5.23 o 
   0  17   9       29.07       28.89      4.63 o 
   1  17   9        0.70        1.55      2.23 o 
   2  17   9       75.25       80.62      4.68 o 
   3  17   9       99.54      121.97      7.89 o 
   0   0  10       93.36       68.98      7.34 o 
   1   0  10       33.55       39.84      4.33 o 
   2   0  10      422.51      455.49     11.10 o 
   3   0  10      495.39      482.89     13.66 o 
   4   0  10      373.01      363.51     12.20 o 
   5   0  10      347.98      309.15      9.87 o 
   6   0  10        1.01       -1.69      2.87 o 
   7   0  10       58.46       65.84      9.52 o 
   8   0  10       87.54       86.80      8.26 o 
   1   1  10       47.71       45.90      3.20 o 
   2   1  10      201.73      210.99      5.54 o 
   3   1  10        5.05        1.59      2.38 o 
   4   1  10      414.24      424.68      9.22 o 
   5   1  10      156.24      143.54      5.44 o 
   6   1  10      261.32      276.05      8.81 o 
   7   1  10        0.74       -0.16      2.18 o 
   8   1  10       21.95       22.44      3.42 o 
   0   2  10       48.51       42.19      4.47 o 
   1   2  10      206.85      181.95      5.09 o 
   2   2  10      343.79      362.25      7.00 o 
   3   2  10       13.84       11.90      2.53 o 
   4   2  10      457.15      433.99      9.32 o 
   5   2  10      148.63      160.54      5.74 o 
   6   2  10       50.39       49.95      3.93 o 
   7   2  10       97.60       96.67      4.73 o 
   8   2  10       26.81       21.47      3.06 o 
   1   3  10        0.28       -0.90      1.66 o 
   2   3  10        7.71        6.07      2.08 o 
   3   3  10      122.69      126.27      4.57 o 
   4   3  10      163.80      174.91      5.76 o 
   5   3  10       53.80       53.82      6.22 o 
   6   3  10      168.03      176.14      6.13 o 
   7   3  10       40.65       45.52      3.68 o 
   8   3  10       92.43       87.41      5.11 o 
   0   4  10      544.29      546.45     12.10 o 
   1   4  10       85.11       80.34      3.82 o 
   2   4  10      354.63      365.27      7.06 o 
   3   4  10        1.50        1.03      1.85 o 
   4   4  10       17.16       21.21      3.18 o 
   5   4  10      101.31      107.80      5.41 o 
   6   4  10      290.34      286.66      8.92 o 
   7   4  10        5.66        3.64      2.70 o 
   8   4  10       55.12       56.49      4.73 o 
   1   5  10      139.85      149.05      5.80 o 
   2   5  10       11.92        4.70      1.96 o 
   3   5  10       36.31       33.10      3.16 o 
   4   5  10       85.61       88.13      4.94 o 
   5   5  10      105.46      101.12      5.34 o 
   6   5  10       21.81       33.95      3.77 o 
   7   5  10       50.47       50.14      4.56 o 
   8   5  10       60.21       75.99      5.44 o 
   0   6  10      231.64      252.28     10.16 o 
   1   6  10       64.28       55.71      4.13 o 
   2   6  10      182.09      198.57      5.93 o 
   3   6  10        1.07        0.06      2.04 o 
   4   6  10        7.02        8.60      2.95 o 
   5   6  10       13.07       12.01      3.20 o 
   6   6  10      211.87      214.02      8.31 o 
   7   6  10        2.65        3.29      3.03 o 
   8   6  10       71.09       61.97      5.70 o 
   1   7  10       81.20       84.56      4.33 o 
   2   7  10       13.12        8.41      2.33 o 
   3   7  10       11.89        9.82      2.57 o 
   4   7  10      136.31      138.78      7.22 o 
   5   7  10        0.97       -1.94      2.81 o 
   6   7  10        1.31        3.77      3.02 o 
   7   7  10       29.06       20.79      4.02 o 
   0   8  10        3.51        0.67      2.57 o 
   1   8  10       25.87       27.02      3.08 o 
   2   8  10       18.13       20.78      2.81 o 
   3   8  10       32.17       23.23      3.35 o 
   4   8  10        4.70        3.66      2.83 o 
   5   8  10       43.00       55.83      5.05 o 
   6   8  10       54.33       53.17      7.91 o 
   7   8  10       10.34       21.69      4.03 o 
   1   9  10      235.23      236.79      7.00 o 
   2   9  10       20.30       18.62      2.81 o 
   3   9  10       78.56       91.64      5.14 o 
   4   9  10      213.44      233.64      8.31 o 
   5   9  10        9.84        8.69      5.43 o 
   6   9  10       68.91       77.97      5.92 o 
   7   9  10       19.22        9.68      4.38 o 
   0  10  10      125.88      135.63      7.11 o 
   1  10  10      215.66      195.46      5.74 o 
   2  10  10      116.45      123.67      5.66 o 
   3  10  10       83.01       83.48      6.60 o 
   4  10  10       51.44       54.35      4.89 o 
   5  10  10      123.29      117.94     13.15 o 
   6  10  10       36.18       42.59      4.81 o 
   1  11  10      152.65      133.88      5.08 o 
   2  11  10        7.03        8.75      2.42 o 
   3  11  10       50.74       53.72      4.58 o 
   4  11  10      155.13      160.58      7.46 o 
   5  11  10        6.77        3.04      2.80 o 
   6  11  10       80.54       88.83      6.34 o 
   0  12  10      133.62      117.31      6.91 o 
   1  12  10        9.19        4.29      2.07 o 
   2  12  10       97.04       96.47      5.00 o 
   3  12  10        0.00        1.49      2.34 o 
   4  12  10       52.38       67.18      5.50 o 
   5  12  10       31.04       39.05      4.83 o 
   1  13  10       53.52       45.54      3.63 o 
   2  13  10      140.43      111.23      5.33 o 
   3  13  10       21.93       18.57      3.21 o 
   4  13  10      321.13      324.32     11.19 o 
   0  14  10      276.42      260.15     12.91 o 
   1  14  10        1.40        0.15      2.60 o 
   2  14  10      235.98      251.85      7.38 o 
   3  14  10       18.26       12.23      2.86 o 
   4  14  10      100.16      138.73      7.49 o 
   1  15  10        1.43        3.44      2.21 o 
   2  15  10       75.24       74.20      5.12 o 
   1   0  11        7.94        4.58      2.97 o 
   2   0  11        6.44        2.22      3.20 o 
   3   0  11       64.22       56.99     10.74 o 
   4   0  11      406.75      418.22     13.70 o 
   5   0  11        0.05        4.45      4.00 o 
   6   0  11      375.55      378.01     13.50 o 
   7   0  11        0.62        6.32      4.14 o 
   0   1  11      147.05      161.07      7.58 o 
   1   1  11        1.21       -0.34      1.94 o 
   2   1  11      345.26      335.16      7.23 o 
   3   1  11        0.01       -1.45      2.39 o 
   4   1  11      320.40      349.61      8.88 o 
   5   1  11        0.31        2.58      2.83 o 
   6   1  11       79.81       74.58      5.23 o 
   7   1  11       64.72       56.61      4.59 o 
   1   2  11        0.11        1.35      2.00 o 
   2   2  11       45.17       40.25      3.36 o 
   3   2  11      173.65      200.88      6.96 o 
   4   2  11      524.58      562.19     11.86 o 
   5   2  11       16.57       17.92      4.37 o 
   6   2  11      394.99      396.11      9.83 o 
   7   2  11        0.42        2.66      2.88 o 
   0   3  11      214.44      211.03     14.54 o 
   1   3  11       20.68       15.85      2.60 o 
   2   3  11      111.13       99.71      4.46 o 
   3   3  11        2.83        6.93      2.65 o 
   4   3  11       87.78       76.30      5.55 o 
   5   3  11        8.37        7.09      3.65 o 
   6   3  11      245.73      260.41     10.82 o 
   7   3  11       31.92       21.05      3.69 o 
   1   4  11       89.54       90.49      5.14 o 
   2   4  11       18.88       16.28      3.13 o 
   3   4  11       43.02       43.14      4.48 o 
   4   4  11      103.60      112.40      6.34 o 
   5   4  11        3.46        5.99      2.72 o 
   6   4  11      129.15      136.77      6.85 o 
   0   5  11      383.83      384.15     12.97 o 
   1   5  11        1.60        3.20      2.41 o 
   2   5  11      417.29      414.82      9.48 o 
   3   5  11       12.72        9.91      4.93 o 
   4   5  11        3.13        0.77      3.09 o 
   5   5  11       47.37       46.19      5.05 o 
   6   5  11       40.20       40.02      4.74 o 
   1   6  11        0.49        1.99      2.45 o 
   2   6  11      160.01      159.14      7.12 o 
   3   6  11       12.02       13.45      3.80 o 
   4   6  11      107.55      119.38      6.66 o 
   5   6  11        2.22        1.25      2.95 o 
   6   6  11      108.86      149.06      7.74 o 
   0   7  11      169.76      181.30      9.59 o 
   1   7  11       28.11       32.23      3.76 o 
   2   7  11       21.98       23.50      3.74 o 
   3   7  11       31.34       19.75      6.62 o 
   4   7  11       30.51       25.08      4.22 o 
   5   7  11       32.46       18.38      3.92 o 
   6   7  11       10.48        5.65      3.51 o 
   1   8  11        9.06        5.87      2.63 o 
   2   8  11      109.28      113.12      6.31 o 
   3   8  11       39.35       29.86      4.23 o 
   4   8  11       38.88       40.97      8.03 o 
   5   8  11        1.86        1.66      3.03 o 
   0   9  11       49.18       38.08      5.65 o 
   1   9  11       48.50       53.88      5.48 o 
   2   9  11       93.43      105.31      5.70 o 
   3   9  11        2.02        0.88      2.87 o 
   4   9  11       16.90       11.65      3.52 o 
   5   9  11       20.20       21.20      4.21 o 
   1  10  11        1.20       -2.15      2.33 o 
   2  10  11      169.76      184.44      7.11 o 
   3  10  11        0.28        3.60      3.38 o 
   4  10  11      143.62      170.44      8.02 o 
   0  11  11       15.64       14.31      4.64 o 
   1  11  11        8.11        7.45      2.52 o 
   2  11  11      128.70      123.57      6.12 o 
   3  11  11        7.83        9.69      3.35 o 
   1  12  11       18.01       17.53      3.07 o 
   2  12  11       26.43       26.26      4.91 o 
   0   0  12       20.14        9.77     10.40 o 
   1   0  12       30.12       38.45      5.09 o 
   2   0  12       53.77       54.14      6.70 o 
   3   0  12       97.43       98.47     10.12 o 
   4   0  12      231.86      241.82     15.01 o 
   1   1  12      132.07      130.64      5.30 o 
   2   1  12        1.85       -0.79      2.69 o 
   3   1  12       32.39       36.94      4.27 o 
   4   1  12      125.34      130.48      6.44 o 
   0   2  12      230.21      243.90     10.33 o 
   1   2  12       19.49       20.75      3.58 o 
   2   2  12       91.10       96.43      5.59 o 
   3   2  12       77.03       80.06      6.26 o 
   4   2  12       31.27       24.77      4.25 o 
   1   3  12        6.91        3.27      2.77 o 
   2   3  12      108.50      113.28      7.48 o 
   3   3  12       31.81       31.65      5.22 o 
   4   3  12      262.41      288.58     10.99 o 
   0   4  12      119.45      135.11     10.98 o 
   1   4  12        8.06        5.84      2.94 o 
   2   4  12       12.09        5.34      3.71 o 
   3   4  12       59.41       68.25      6.66 o 
   4   4  12        1.81        1.40      3.66 o 
   1   5  12        0.55        1.30      2.67 o 
   2   5  12       62.06       76.03      5.87 o 
   3   5  12       38.46       38.28      5.62 o 
   0   6  12       29.67       29.64      5.51 o 
   1   6  12        2.01        2.93      2.89 o 
   2   6  12        8.40        6.64      3.25 o 
   3   6  12       91.57       92.73      7.34 o 
   1   7  12       26.02       25.30      3.78 o 
   2   7  12        3.84        6.70      3.78 o 
   0   8  12        3.00        7.71      4.17 o 
   1   8  12       14.94        8.65      2.98 o 
                                                 
